# Supplementary material for: Effect of endurance exercise on microRNAs in myositis skeletal muscle—A randomized controlled study
Source: PLoS One. 2017 Aug 22;12(8):e0183292. doi: 10.1371/journal.pone.0183292 (PMC5568726; doi:10.1371/journal.pone.0183292)
Supplement: S1 Table — This table shows the full data set of microRNAs that were found to be altered after 12 weeks. (CSV) [file pone.0183292.s001.csv]

Supplementary Table 1. Altered microRNA after endurance exercise in myositis patients
Probeset ID	Sequence	Transcript ID (Array Design)	Fold Change
hsa-miR-376a-star_st	GUAGAUUCUCCUUCUAUGAGUA	hsa-miR-376a-star	-1.65
ENSG00000252868_st	TCAAATGAGCCTGAGCTGACATTGTAGAGGATGTAGATGGCTGAAGAAACTGTTCAGCTGGAGTATCTACTTCCATTGCAGTTTCAC	ENSG00000252868	-1.49
ENSG00000200753_x_st	CTACAAAGATAGCAACACTTTTCATCAACAGCAGTTCACCTAGAGAGAGTCGACACTTTTTGTCTGAGTGA	ENSG00000200753	1.25
ENSG00000212517_st	GTTCCCTTTTAAGGCTGACCCAGTGCTTTAAGAGGCTGATACAGAAGGGTAAAGTTAAGTCTCCACAAAATCCAGGGAAGAGACTGT	ENSG00000212517	1.55
ENSG00000222185_st	TGGACCAATGATGTGAATGGAATGCATCTGAATAAAAATTATGATCAATCAGTTTTTGGAACAACTGAGGTCCAC	ENSG00000222185	-1.15
hsa-miR-182_st	UUUGGCAAUGGUAGAACUCACACU	hsa-miR-182	1.3
hp_hsa-mir-3689d-2_s_st	ACUGGGAGGUGUGAUCUCACACUCGCUGGGAGGUGUGCUAUCGUCUUCCCUGGGAGGUGUGAUCCUGUUCUUCCUGAGCG	hsa-mir-3689d-2	1.65
ENSG00000238545_st	ACCCTTCTTAGTTCATAAGCATGATGATTGGGTTTTCATACTCATGTGTGAGATGTGTCTCTCTCAAACTTTGTGAAAAGTCAGCAC	ENSG00000238545	-1.48
ENSG00000238556_x_st	ATCCTTTCATAAGCTTGAAGATTGGGGTTTCACGCTCATGTGTGAGATGTCCCTCTCTCAAACCTTACTATGAAGTCAGCACCA	ENSG00000238556	1.25
hp_hsa-mir-30c-2_x_st	AGAUACUGUAAACAUCCUACACUCUCAGCUGUGGAAAGUAAGAAAGCUGGGAGAAGGCUGUUUACUCUUUCU	hsa-mir-30c-2	1.2
hp_hsa-mir-630_st	AACUUAACAUCAUGCUACCUCUUUGUAUCAUAUUUUGUUAUUCUGGUCACAGAAUGACCUAGUAUUCUGUACCAGGGAAGGUAGUUC	hsa-mir-630	1.31
ENSG00000200051_x_st	GGTCAATGATGAGCTGACATGTATTCTGAATCTAAAGTTGATTATTAGTACTTTAGTTCTAGAATTACTGAGACATG	ENSG00000200051	-1.27
ENSG00000201003_st	GGGCATACCCGTAGACCTTGCCTGACTGTGCTCATGTCCAGGCAGGGGGGACATTGTATTCGAGATTAATTTGAAGTTCCTGCCAGC	ENSG00000201003	1.38
ENSG00000201199_s_st	GATCAATGATGAAACTAGCCAAATCTGAGCATCAGAAGTCTTTCCAGTCTACCTGATGCATGATCTCTACAGTTCTGAGA	ENSG00000201199	-1.21
ENSG00000212539_st	TAGACGATACTTTCAAGGATCATTTCTATAGTTTGTTACTAGAGAAATTGCTCTGAATGTGTAGAGCAGCAGAAATCACAAAGAGGA	ENSG00000212539	-1.21
ENSG00000238760_st	ATCCTTTGTGGTTCATAAGCATGATGATTGAGTGTTCACGTGCATGTGTGAGATGTGCCACCCTGAGACCTCGTTACGAAGTCAACG	ENSG00000238760	-1.33
ENSG00000238896_st	ATCCTTTTGTGGTTCATAAGCTTGATGATTGAGTTTTCGCGTCCACATGTGAGATGTGCCTCCCTTGAGCCTTGTCATTGGCACATT	ENSG00000238896	1.28
ENSG00000252601_x_st	GAGGAGGTCCATTTTAAAAAAGAATAGATTGGAAATGCCTCATAGAGTAACTCTGTGGTTTTATTTTACCCACAGGACTATGGTTAA	ENSG00000252601	-1.36
hsa-miR-196b_st	UAGGUAGUUUCCUGUUGUUGGG	hsa-miR-196b	1.59
hsa-miR-2278_st	GAGAGCAGUGUGUGUUGCCUGG	hsa-miR-2278	1.31
hsa-miR-2467-5p_st	UGAGGCUCUGUUAGCCUUGGCUC	hsa-miR-2467-5p	1.38
hsa-miR-3713_st	GGUAUCCGUUUGGGGAUGGU	hsa-miR-3713	-1.19
hsa-miR-3960_st	GGCGGCGGCGGAGGCGGGGG	hsa-miR-3960	-1.04
hsa-miR-548d-5p_st	AAAAGUAAUUGUGGUUUUUGCC	hsa-miR-548d-5p	-1.52
hsa-miR-582-5p_st	UUACAGUUGUUCAACCAGUUACU	hsa-miR-582-5p	-1.32
hp_hsa-mir-133a-2_s_st	GGGAGCCAAAUGCUUUGCUAGAGCUGGUAAAAUGGAACCAAAUCGACUGUCCAAUGGAUUUGGUCCCCUUCAACCAGCUGUAGCUGU	hsa-mir-133a-2	1.12
hp_hsa-mir-133b_st	CCUCAGAAGAAAGAUGCCCCCUGCUCUGGCUGGUCAAACGGAACCAAGUCCGUCUUCCUGAGAGGUUUGGUCCCCUUCAACCAGCUA	hsa-mir-133b	-1.4
hp_hsa-mir-2114_st	CCUCCAUGCUCCUAGUCCCUUCCUUGAAGCGGUCGGAUAAUCACAUGACGAGCCUCAAGCAAGGGACUUCAAGCUGGUGG	hsa-mir-2114	-1.2
hp_hsa-mir-3166_x_st	AAAUUUUUUUGAGGCCAGUAGGCAUUGUCUGCGUUAGGAUUUCUGUAUCAUCCUCCUAACGCAGACAAUGCCUACUGGCCUAAGAAA	hsa-mir-3166	1.45
hp_hsa-mir-3191_s_st	GGGGUCACCUCUCUGGCCGUCUACCUUCCACACUGACAAGGGCCGUGGGGACGUAGCUGGCCAGACAGGUGACCCC	hsa-mir-3191	1.47
hp_hsa-mir-3654_st	UUCAUGAGCUGCAAUCUCAUCACUGGAAUGUUCCAGCGACUGGACAAGCUGAGGAA	hsa-mir-3654	1.38
hp_hsa-mir-4295_st	CUUUGUGGAACAGUGCAAUGUUUUCCUUGCCUGUGGCAAGACCACUUCGGUUCAAGGCUAAGAAACUAGACUGUUCCUACAGAGA	hsa-mir-4295	1.46
hp_hsa-mir-4640_st	CUGUGGGCUGGGCCAGGGAGCAGCUGGUGGGUGGGAAGUAAGAUCUGACCUGGACUCCAUCCCACCCACCCCCUGUUUCCUGGCCCA	hsa-mir-4640	1.31
hp_hsa-mir-4737_x_st	CUGCACAGGAUGCGAGGAUGCUGACAGUGCCUCACAGCCGCACAGGACCGAGGAUGCUGACGGUGCCUCACAGCCACACAG	hsa-mir-4737	-1.15
hp_hsa-mir-548am_st	AGUUGGUGCAAAAGUAAUUGCGGUUUUUGCCGUCGAAAAUAAUGGCAAAAACUGCAGUUACUUUUGUACCAAUG	hsa-mir-548am	-1.3
hp_hsa-mir-582_x_st	AUCUGUGCUCUUUGAUUACAGUUGUUCAACCAGUUACUAAUCUAACUAAUUGUAACUGGUUGAACAACUGAACCCAAAGGGUGCAAA	hsa-mir-582	1.09
hp_hsa-mir-609_x_st	UGCUCGGCUGUUCCUAGGGUGUUUCUCUCAUCUCUGGUCUAUAAUGGGUUAAAUAGUAGAGAUGAGGGCAACACCCUAGGAACAGCA	hsa-mir-609	1.36
hp_hsa-mir-744_st	UUGGGCAAGGUGCGGGGCUAGGGCUAACAGCAGUCUUACUGAAGGUUUCCUGGAAACCACGCACAUGCUGUUGCCACUAACCUCAAC	hsa-mir-744	-1.24
mgU6-77_st	GCTCTGTGATGGAGCCCATGCGTGTCATCTGAGCCTCTGGCTTCCCTGCCAGTGCAGCCCTGGCAGTGTCCTACTTCCCAGGGCTGT	mgU6-77	-1.28
