# Supplementary material for: Effect of endurance exercise on microRNAs in myositis skeletal muscle—A randomized controlled study
Source: PLoS One. 2017 Aug 22;12(8):e0183292. doi: 10.1371/journal.pone.0183292 (PMC5568726; doi:10.1371/journal.pone.0183292)
Supplement: S2 Table — This table shows the full list of transcripts that the mapped microRNAs are predicted to target. (CSV) [file pone.0183292.s002.csv]

Supplementary Table 2. IPA MicroRNA Target Filter results
ID	Symbol	Source	Confidence	Symbol	Pathway
hsa-miR-2467-5p_st	miR-1188-3p (and other miRNAs w/seed GAGGCUC)	TargetScan Human	Moderate (predicted)	ABCB8
hsa-miR-2467-5p_st	miR-1188-3p (and other miRNAs w/seed GAGGCUC)	TargetScan Human	Moderate (predicted)	ABHD14B
hsa-miR-2467-5p_st	miR-1188-3p (and other miRNAs w/seed GAGGCUC)	TargetScan Human	Moderate (predicted)	ACAP3
hsa-miR-2467-5p_st	miR-1188-3p (and other miRNAs w/seed GAGGCUC)	TargetScan Human	High (predicted)	ACCS
hsa-miR-2467-5p_st	miR-1188-3p (and other miRNAs w/seed GAGGCUC)	TargetScan Human	High (predicted)	ACOD1
hsa-miR-2467-5p_st	miR-1188-3p (and other miRNAs w/seed GAGGCUC)	TargetScan Human	Moderate (predicted)	ACSM4
hsa-miR-2467-5p_st	miR-1188-3p (and other miRNAs w/seed GAGGCUC)	TargetScan Human	Moderate (predicted)	ADAMTS17
hsa-miR-2467-5p_st	miR-1188-3p (and other miRNAs w/seed GAGGCUC)	TargetScan Human	Moderate (predicted)	ADAMTSL5
hsa-miR-2467-5p_st	miR-1188-3p (and other miRNAs w/seed GAGGCUC)	TargetScan Human	Moderate (predicted)	ADCK2
hsa-miR-2467-5p_st	miR-1188-3p (and other miRNAs w/seed GAGGCUC)	TargetScan Human	Moderate (predicted)	ADCY2	Breast Cancer Regulation by Stathmin1,cAMP-mediated signaling,Cardiac Hypertrophy Signaling,Cardiac β-adrenergic Signaling,CDK5 Signaling,Cellular Effects of Sildenafil (Viagra),Colorectal Cancer Metastasis Signaling,Corticotropin Releasing Hormone Signaling,CREB Signaling in Neurons,CXCR4 Signaling,Dopamine Receptor Signaling,Dopamine-DARPP32 Feedback in cAMP Signaling,Endothelin-1 Signaling,eNO…
hsa-miR-2467-5p_st	miR-1188-3p (and other miRNAs w/seed GAGGCUC)	TargetScan Human	High (predicted)	ADD1	Gαs Signaling,Protein Kinase A Signaling
hsa-miR-2467-5p_st	miR-1188-3p (and other miRNAs w/seed GAGGCUC)	TargetScan Human	Moderate (predicted)	ADH1B	Ethanol Degradation II,Noradrenaline and Adrenaline Degradation,Serotonin Degradation
hsa-miR-2467-5p_st	miR-1188-3p (and other miRNAs w/seed GAGGCUC)	TargetScan Human	Moderate (predicted)	ADIPOQ	AMPK Signaling,PPARα/RXRα Activation,Type II Diabetes Mellitus Signaling
hsa-miR-2467-5p_st	miR-1188-3p (and other miRNAs w/seed GAGGCUC)	TargetScan Human	Moderate (predicted)	ADORA2A	cAMP-mediated signaling,G-Protein Coupled Receptor Signaling,Gαs Signaling
hsa-miR-2467-5p_st	miR-1188-3p (and other miRNAs w/seed GAGGCUC)	TargetScan Human	Moderate (predicted)	AGGF1	Epithelial Adherens Junction Signaling,Germ Cell-Sertoli Cell Junction Signaling,Sertoli Cell-Sertoli Cell Junction Signaling
hsa-miR-2467-5p_st	miR-1188-3p (and other miRNAs w/seed GAGGCUC)	TargetScan Human	Moderate (predicted)	AGO1	EIF2 Signaling,Regulation of eIF4 and p70S6K Signaling
hsa-miR-2467-5p_st	miR-1188-3p (and other miRNAs w/seed GAGGCUC)	TargetScan Human	Moderate (predicted)	AGXT	Glycine Biosynthesis III
hsa-miR-2467-5p_st	miR-1188-3p (and other miRNAs w/seed GAGGCUC)	TargetScan Human	Moderate (predicted)	AKAP12	cAMP-mediated signaling,Cardiac β-adrenergic Signaling,Protein Kinase A Signaling
hsa-miR-2467-5p_st	miR-1188-3p (and other miRNAs w/seed GAGGCUC)	TargetScan Human	Moderate (predicted)	ALDH3B2	Aryl Hydrocarbon Receptor Signaling,LPS/IL-1 Mediated Inhibition of RXR Function,Xenobiotic Metabolism Signaling
hsa-miR-2467-5p_st	miR-1188-3p (and other miRNAs w/seed GAGGCUC)	TargetScan Human	Moderate (predicted)	ALKBH4
hsa-miR-2467-5p_st	miR-1188-3p (and other miRNAs w/seed GAGGCUC)	TargetScan Human	Moderate (predicted)	ALKBH5
hsa-miR-2467-5p_st	miR-1188-3p (and other miRNAs w/seed GAGGCUC)	TargetScan Human	Moderate (predicted)	ALPK1
hsa-miR-2467-5p_st	miR-1188-3p (and other miRNAs w/seed GAGGCUC)	TargetScan Human	Moderate (predicted)	ALS2CL
hsa-miR-2467-5p_st	miR-1188-3p (and other miRNAs w/seed GAGGCUC)	TargetScan Human	Moderate (predicted)	AMIGO3
hsa-miR-2467-5p_st	miR-1188-3p (and other miRNAs w/seed GAGGCUC)	TargetScan Human	Moderate (predicted)	AMOTL1
hsa-miR-2467-5p_st	miR-1188-3p (and other miRNAs w/seed GAGGCUC)	TargetScan Human	Moderate (predicted)	ANKRD45
hsa-miR-2467-5p_st	miR-1188-3p (and other miRNAs w/seed GAGGCUC)	TargetScan Human	High (predicted)	ANO10
hsa-miR-2467-5p_st	miR-1188-3p (and other miRNAs w/seed GAGGCUC)	TargetScan Human	Moderate (predicted)	ANP32E
hsa-miR-2467-5p_st	miR-1188-3p (and other miRNAs w/seed GAGGCUC)	TargetScan Human	High (predicted)	AOC1	Histamine Degradation
hsa-miR-2467-5p_st	miR-1188-3p (and other miRNAs w/seed GAGGCUC)	TargetScan Human	Moderate (predicted)	AP1S3	CTLA4 Signaling in Cytotoxic T Lymphocytes
hsa-miR-2467-5p_st	miR-1188-3p (and other miRNAs w/seed GAGGCUC)	TargetScan Human	Moderate (predicted)	AP3S2
hsa-miR-2467-5p_st	miR-1188-3p (and other miRNAs w/seed GAGGCUC)	TargetScan Human	Moderate (predicted)	APLNR	cAMP-mediated signaling,G-Protein Coupled Receptor Signaling,Gαi Signaling
hsa-miR-2467-5p_st	miR-1188-3p (and other miRNAs w/seed GAGGCUC)	TargetScan Human	Moderate (predicted)	APOA5	LXR/RXR Activation,TR/RXR Activation
hsa-miR-2467-5p_st	miR-1188-3p (and other miRNAs w/seed GAGGCUC)	TargetScan Human	High (predicted)	APOBEC3G	Pyrimidine Deoxyribonucleotides De Novo Biosynthesis I,Salvage Pathways of Pyrimidine Deoxyribonucleotides,Salvage Pathways of Pyrimidine Ribonucleotides
hsa-miR-2467-5p_st	miR-1188-3p (and other miRNAs w/seed GAGGCUC)	TargetScan Human	Moderate (predicted)	APOF	Atherosclerosis Signaling,Clathrin-mediated Endocytosis Signaling,FXR/RXR Activation,IL-12 Signaling and Production in Macrophages,LXR/RXR Activation,Production of Nitric Oxide and Reactive Oxygen Species in Macrophages
hsa-miR-2467-5p_st	miR-1188-3p (and other miRNAs w/seed GAGGCUC)	TargetScan Human	Moderate (predicted)	APOLD1
hsa-miR-2467-5p_st	miR-1188-3p (and other miRNAs w/seed GAGGCUC)	TargetScan Human	Moderate (predicted)	AQP11
hsa-miR-2467-5p_st	miR-1188-3p (and other miRNAs w/seed GAGGCUC)	TargetScan Human	Moderate (predicted)	ARHGAP18
hsa-miR-2467-5p_st	miR-1188-3p (and other miRNAs w/seed GAGGCUC)	TargetScan Human	High (predicted)	ARL10
hsa-miR-2467-5p_st	miR-1188-3p (and other miRNAs w/seed GAGGCUC)	TargetScan Human	High (predicted)	ARL8B
hsa-miR-2467-5p_st	miR-1188-3p (and other miRNAs w/seed GAGGCUC)	TargetScan Human	Moderate (predicted)	ARMCX5
hsa-miR-2467-5p_st	miR-1188-3p (and other miRNAs w/seed GAGGCUC)	TargetScan Human	High (predicted)	ARPIN/C15orf38-AP3S2
hsa-miR-2467-5p_st	miR-1188-3p (and other miRNAs w/seed GAGGCUC)	TargetScan Human	High (predicted)	ARSD
hsa-miR-2467-5p_st	miR-1188-3p (and other miRNAs w/seed GAGGCUC)	TargetScan Human	Moderate (predicted)	ASB6
hsa-miR-2467-5p_st	miR-1188-3p (and other miRNAs w/seed GAGGCUC)	TargetScan Human	High (predicted)	ASCL2
hsa-miR-2467-5p_st	miR-1188-3p (and other miRNAs w/seed GAGGCUC)	TargetScan Human	Moderate (predicted)	ATCAY
hsa-miR-2467-5p_st	miR-1188-3p (and other miRNAs w/seed GAGGCUC)	TargetScan Human	High (predicted)	ATG3	autophagy
hsa-miR-2467-5p_st	miR-1188-3p (and other miRNAs w/seed GAGGCUC)	TargetScan Human	Moderate (predicted)	ATOH7
hsa-miR-2467-5p_st	miR-1188-3p (and other miRNAs w/seed GAGGCUC)	TargetScan Human	Moderate (predicted)	ATP6V0D1	Phagosome Maturation
hsa-miR-2467-5p_st	miR-1188-3p (and other miRNAs w/seed GAGGCUC)	TargetScan Human	High (predicted)	ATP6V0E2	Phagosome Maturation
hsa-miR-2467-5p_st	miR-1188-3p (and other miRNAs w/seed GAGGCUC)	TargetScan Human	High (predicted)	ATP6V1F	Phagosome Maturation
hsa-miR-2467-5p_st	miR-1188-3p (and other miRNAs w/seed GAGGCUC)	TargetScan Human	Moderate (predicted)	ATP8A1
hsa-miR-2467-5p_st	miR-1188-3p (and other miRNAs w/seed GAGGCUC)	TargetScan Human	Moderate (predicted)	AWAT2
hsa-miR-2467-5p_st	miR-1188-3p (and other miRNAs w/seed GAGGCUC)	TargetScan Human	Moderate (predicted)	B4GALNT1
hsa-miR-2467-5p_st	miR-1188-3p (and other miRNAs w/seed GAGGCUC)	TargetScan Human	Moderate (predicted)	B4GAT1	Melatonin Degradation I,Nicotine Degradation II,Nicotine Degradation III,Serotonin Degradation,Superpathway of Melatonin Degradation,Thyroid Hormone Metabolism II (via Conjugation and/or Degradation)
hsa-miR-2467-5p_st	miR-1188-3p (and other miRNAs w/seed GAGGCUC)	TargetScan Human	Moderate (predicted)	BAP1	Protein Ubiquitination Pathway
hsa-miR-2467-5p_st	miR-1188-3p (and other miRNAs w/seed GAGGCUC)	TargetScan Human	Moderate (predicted)	BATF
hsa-miR-2467-5p_st	miR-1188-3p (and other miRNAs w/seed GAGGCUC)	TargetScan Human	Moderate (predicted)	BCL2L10	Apoptosis Signaling
hsa-miR-2467-5p_st	miR-1188-3p (and other miRNAs w/seed GAGGCUC)	TargetScan Human	Moderate (predicted)	BST2
hsa-miR-2467-5p_st	miR-1188-3p (and other miRNAs w/seed GAGGCUC)	TargetScan Human	High (predicted)	C10orf105
hsa-miR-2467-5p_st	miR-1188-3p (and other miRNAs w/seed GAGGCUC)	TargetScan Human	Moderate (predicted)	C11orf44
hsa-miR-2467-5p_st	miR-1188-3p (and other miRNAs w/seed GAGGCUC)	TargetScan Human	Moderate (predicted)	C12orf49
hsa-miR-2467-5p_st	miR-1188-3p (and other miRNAs w/seed GAGGCUC)	TargetScan Human	High (predicted)	C14orf79
hsa-miR-2467-5p_st	miR-1188-3p (and other miRNAs w/seed GAGGCUC)	TargetScan Human	Moderate (predicted)	C15orf54
hsa-miR-2467-5p_st	miR-1188-3p (and other miRNAs w/seed GAGGCUC)	TargetScan Human	Moderate (predicted)	C17orf100
hsa-miR-2467-5p_st	miR-1188-3p (and other miRNAs w/seed GAGGCUC)	TargetScan Human	Moderate (predicted)	C17orf47
hsa-miR-2467-5p_st	miR-1188-3p (and other miRNAs w/seed GAGGCUC)	TargetScan Human	Moderate (predicted)	C1orf147
hsa-miR-2467-5p_st	miR-1188-3p (and other miRNAs w/seed GAGGCUC)	TargetScan Human	Moderate (predicted)	C1orf158
hsa-miR-2467-5p_st	miR-1188-3p (and other miRNAs w/seed GAGGCUC)	TargetScan Human	Moderate (predicted)	C1orf198
hsa-miR-2467-5p_st	miR-1188-3p (and other miRNAs w/seed GAGGCUC)	TargetScan Human	Moderate (predicted)	C1orf226
hsa-miR-2467-5p_st	miR-1188-3p (and other miRNAs w/seed GAGGCUC)	TargetScan Human	Moderate (predicted)	C1QTNF1
hsa-miR-2467-5p_st	miR-1188-3p (and other miRNAs w/seed GAGGCUC)	TargetScan Human	Moderate (predicted)	C20orf194
hsa-miR-2467-5p_st	miR-1188-3p (and other miRNAs w/seed GAGGCUC)	TargetScan Human	Moderate (predicted)	C22orf23
hsa-miR-2467-5p_st	miR-1188-3p (and other miRNAs w/seed GAGGCUC)	TargetScan Human	High (predicted)	C22orf24
hsa-miR-2467-5p_st	miR-1188-3p (and other miRNAs w/seed GAGGCUC)	TargetScan Human	High (predicted)	C22orf46
hsa-miR-2467-5p_st	miR-1188-3p (and other miRNAs w/seed GAGGCUC)	TargetScan Human	Moderate (predicted)	C2orf72
hsa-miR-2467-5p_st	miR-1188-3p (and other miRNAs w/seed GAGGCUC)	TargetScan Human	Moderate (predicted)	C2orf81
hsa-miR-2467-5p_st	miR-1188-3p (and other miRNAs w/seed GAGGCUC)	TargetScan Human	Moderate (predicted)	C2orf88
hsa-miR-2467-5p_st	miR-1188-3p (and other miRNAs w/seed GAGGCUC)	TargetScan Human	High (predicted)	C3orf18
hsa-miR-2467-5p_st	miR-1188-3p (and other miRNAs w/seed GAGGCUC)	TargetScan Human	Moderate (predicted)	C3orf33
hsa-miR-2467-5p_st	miR-1188-3p (and other miRNAs w/seed GAGGCUC)	TargetScan Human	Moderate (predicted)	C5orf49
hsa-miR-2467-5p_st	miR-1188-3p (and other miRNAs w/seed GAGGCUC)	TargetScan Human	Moderate (predicted)	C5orf51
hsa-miR-2467-5p_st	miR-1188-3p (and other miRNAs w/seed GAGGCUC)	TargetScan Human	Moderate (predicted)	C6orf89
hsa-miR-2467-5p_st	miR-1188-3p (and other miRNAs w/seed GAGGCUC)	TargetScan Human	Moderate (predicted)	C7orf26
hsa-miR-2467-5p_st	miR-1188-3p (and other miRNAs w/seed GAGGCUC)	TargetScan Human	Moderate (predicted)	C7orf50
hsa-miR-2467-5p_st	miR-1188-3p (and other miRNAs w/seed GAGGCUC)	TargetScan Human	Moderate (predicted)	C9orf47
hsa-miR-2467-5p_st	miR-1188-3p (and other miRNAs w/seed GAGGCUC)	TargetScan Human	High (predicted)	CABP7
hsa-miR-2467-5p_st	miR-1188-3p (and other miRNAs w/seed GAGGCUC)	TargetScan Human	Moderate (predicted)	CACNA2D2
hsa-miR-2467-5p_st	miR-1188-3p (and other miRNAs w/seed GAGGCUC)	TargetScan Human	Moderate (predicted)	CACNG3	Cellular Effects of Sildenafil (Viagra)
hsa-miR-2467-5p_st	miR-1188-3p (and other miRNAs w/seed GAGGCUC)	TargetScan Human	Moderate (predicted)	CALML4
hsa-miR-2467-5p_st	miR-1188-3p (and other miRNAs w/seed GAGGCUC)	TargetScan Human	Moderate (predicted)	CALU
hsa-miR-2467-5p_st	miR-1188-3p (and other miRNAs w/seed GAGGCUC)	TargetScan Human	Moderate (predicted)	CAMK1D	Breast Cancer Regulation by Stathmin1,Calcium Signaling,cAMP-mediated signaling,Chemokine Signaling,Glioma Signaling,Neuropathic Pain Signaling In Dorsal Horn Neurons,Role of NFAT in Cardiac Hypertrophy,Thrombin Signaling,Xenobiotic Metabolism Signaling
hsa-miR-2467-5p_st	miR-1188-3p (and other miRNAs w/seed GAGGCUC)	TargetScan Human	Moderate (predicted)	CAMKK2	AMPK Signaling,Calcium Signaling,Dopamine-DARPP32 Feedback in cAMP Signaling
hsa-miR-2467-5p_st	miR-1188-3p (and other miRNAs w/seed GAGGCUC)	TargetScan Human	Moderate (predicted)	CAMKV
hsa-miR-2467-5p_st	miR-1188-3p (and other miRNAs w/seed GAGGCUC)	TargetScan Human	Moderate (predicted)	CASP2	Apoptosis Signaling,Death Receptor Signaling,Endothelin-1 Signaling,Huntington's Disease Signaling,Sphingosine-1-phosphate Signaling,TNFR1 Signaling
hsa-miR-2467-5p_st	miR-1188-3p (and other miRNAs w/seed GAGGCUC)	TargetScan Human	Moderate (predicted)	CBLN4
hsa-miR-2467-5p_st	miR-1188-3p (and other miRNAs w/seed GAGGCUC)	TargetScan Human	Moderate (predicted)	CCDC115
hsa-miR-2467-5p_st	miR-1188-3p (and other miRNAs w/seed GAGGCUC)	TargetScan Human	Moderate (predicted)	CCDC120
hsa-miR-2467-5p_st	miR-1188-3p (and other miRNAs w/seed GAGGCUC)	TargetScan Human	High (predicted)	CCDC124
hsa-miR-2467-5p_st	miR-1188-3p (and other miRNAs w/seed GAGGCUC)	TargetScan Human	High (predicted)	CCDC134
hsa-miR-2467-5p_st	miR-1188-3p (and other miRNAs w/seed GAGGCUC)	TargetScan Human	High (predicted)	CCDC140
hsa-miR-2467-5p_st	miR-1188-3p (and other miRNAs w/seed GAGGCUC)	TargetScan Human	Moderate (predicted)	CCDC167
hsa-miR-2467-5p_st	miR-1188-3p (and other miRNAs w/seed GAGGCUC)	TargetScan Human	High (predicted)	CCDC69
hsa-miR-2467-5p_st	miR-1188-3p (and other miRNAs w/seed GAGGCUC)	TargetScan Human	Moderate (predicted)	CCDC85A
hsa-miR-2467-5p_st	miR-1188-3p (and other miRNAs w/seed GAGGCUC)	TargetScan Human	Moderate (predicted)	CCDC97
hsa-miR-2467-5p_st	miR-1188-3p (and other miRNAs w/seed GAGGCUC)	TargetScan Human	Moderate (predicted)	CCM2
hsa-miR-2467-5p_st	miR-1188-3p (and other miRNAs w/seed GAGGCUC)	TargetScan Human	Moderate (predicted)	CCM2L
hsa-miR-2467-5p_st	miR-1188-3p (and other miRNAs w/seed GAGGCUC)	TargetScan Human	High (predicted)	CCNF	Role of Oct4 in Mammalian Embryonic Stem Cell Pluripotency
hsa-miR-2467-5p_st	miR-1188-3p (and other miRNAs w/seed GAGGCUC)	TargetScan Human	Moderate (predicted)	CCNG1	p53 Signaling
hsa-miR-2467-5p_st	miR-1188-3p (and other miRNAs w/seed GAGGCUC)	TargetScan Human	Moderate (predicted)	CCR5	CCR5 Signaling in Macrophages,Chemokine Signaling,Hepatic Fibrosis / Hepatic Stellate Cell Activation,IL-10 Signaling,NF-κB Activation by Viruses,Pathogenesis of Multiple Sclerosis,Role of Hypercytokinemia/hyperchemokinemia in the Pathogenesis of Influenza,Role of PI3K/AKT Signaling in the Pathogenesis of Influenza,Th1 and Th2 Activation Pathway,Th1 Pathway,Th2 Pathway
hsa-miR-2467-5p_st	miR-1188-3p (and other miRNAs w/seed GAGGCUC)	TargetScan Human	Moderate (predicted)	CCSER2
hsa-miR-2467-5p_st	miR-1188-3p (and other miRNAs w/seed GAGGCUC)	TargetScan Human	Moderate (predicted)	CD274	Th1 and Th2 Activation Pathway,Th1 Pathway
hsa-miR-2467-5p_st	miR-1188-3p (and other miRNAs w/seed GAGGCUC)	TargetScan Human	Moderate (predicted)	CD300C
hsa-miR-2467-5p_st	miR-1188-3p (and other miRNAs w/seed GAGGCUC)	TargetScan Human	Moderate (predicted)	CD300LB
hsa-miR-2467-5p_st	miR-1188-3p (and other miRNAs w/seed GAGGCUC)	TargetScan Human	Moderate (predicted)	CD300LG
hsa-miR-2467-5p_st	miR-1188-3p (and other miRNAs w/seed GAGGCUC)	TargetScan Human	Moderate (predicted)	CD37
hsa-miR-2467-5p_st	miR-1188-3p (and other miRNAs w/seed GAGGCUC)	TargetScan Human	Moderate (predicted)	CD40LG	Allograft Rejection Signaling,Altered T Cell and B Cell Signaling in Rheumatoid Arthritis,Atherosclerosis Signaling,Autoimmune Thyroid Disease Signaling,CD40 Signaling,Communication between Innate and Adaptive Immune Cells,Crosstalk between Dendritic Cells and Natural Killer Cells,Dendritic Cell Maturation,Hepatic Fibrosis / Hepatic Stellate Cell Activation,iCOS-iCOSL Signaling in T Helper Cells,…
hsa-miR-2467-5p_st	miR-1188-3p (and other miRNAs w/seed GAGGCUC)	TargetScan Human	Moderate (predicted)	CD96
hsa-miR-2467-5p_st	miR-1188-3p (and other miRNAs w/seed GAGGCUC)	TargetScan Human	High (predicted)	CDCP2
hsa-miR-2467-5p_st	miR-1188-3p (and other miRNAs w/seed GAGGCUC)	TargetScan Human	Moderate (predicted)	CDHR4
hsa-miR-2467-5p_st	miR-1188-3p (and other miRNAs w/seed GAGGCUC)	TargetScan Human	Moderate (predicted)	CDK2AP2
hsa-miR-2467-5p_st	miR-1188-3p (and other miRNAs w/seed GAGGCUC)	TargetScan Human	Moderate (predicted)	CEACAM19
hsa-miR-2467-5p_st	miR-1188-3p (and other miRNAs w/seed GAGGCUC)	TargetScan Human	Moderate (predicted)	CEL	Retinol Biosynthesis,Triacylglycerol Degradation
hsa-miR-2467-5p_st	miR-1188-3p (and other miRNAs w/seed GAGGCUC)	TargetScan Human	High (predicted)	CEND1
hsa-miR-2467-5p_st	miR-1188-3p (and other miRNAs w/seed GAGGCUC)	TargetScan Human	Moderate (predicted)	CEP170B
hsa-miR-2467-5p_st	miR-1188-3p (and other miRNAs w/seed GAGGCUC)	TargetScan Human	Moderate (predicted)	CES4A
hsa-miR-2467-5p_st	miR-1188-3p (and other miRNAs w/seed GAGGCUC)	TargetScan Human	High (predicted)	CFAP47
hsa-miR-2467-5p_st	miR-1188-3p (and other miRNAs w/seed GAGGCUC)	TargetScan Human	Moderate (predicted)	CHAC1	γ-glutamyl Cycle
hsa-miR-2467-5p_st	miR-1188-3p (and other miRNAs w/seed GAGGCUC)	TargetScan Human	Moderate (predicted)	CHAD
hsa-miR-2467-5p_st	miR-1188-3p (and other miRNAs w/seed GAGGCUC)	TargetScan Human	Moderate (predicted)	CHCHD1
hsa-miR-2467-5p_st	miR-1188-3p (and other miRNAs w/seed GAGGCUC)	TargetScan Human	Moderate (predicted)	CHI3L1	Oncostatin M Signaling
hsa-miR-2467-5p_st	miR-1188-3p (and other miRNAs w/seed GAGGCUC)	TargetScan Human	Moderate (predicted)	CHRM2	cAMP-mediated signaling,G-Protein Coupled Receptor Signaling,GPCR-Mediated Integration of Enteroendocrine Signaling Exemplified by an L Cell,Gαi Signaling
hsa-miR-2467-5p_st	miR-1188-3p (and other miRNAs w/seed GAGGCUC)	TargetScan Human	High (predicted)	CHRNG	Calcium Signaling
hsa-miR-2467-5p_st	miR-1188-3p (and other miRNAs w/seed GAGGCUC)	TargetScan Human	Moderate (predicted)	CHTF8
hsa-miR-2467-5p_st	miR-1188-3p (and other miRNAs w/seed GAGGCUC)	TargetScan Human	Moderate (predicted)	CISH	GM-CSF Signaling,IL-9 Signaling,JAK/Stat Signaling,STAT3 Pathway
hsa-miR-2467-5p_st	miR-1188-3p (and other miRNAs w/seed GAGGCUC)	TargetScan Human	Moderate (predicted)	CITED4
hsa-miR-2467-5p_st	miR-1188-3p (and other miRNAs w/seed GAGGCUC)	TargetScan Human	Moderate (predicted)	CLCF1
hsa-miR-2467-5p_st	miR-1188-3p (and other miRNAs w/seed GAGGCUC)	TargetScan Human	High (predicted)	CLDN11	Agranulocyte Adhesion and Diapedesis,Granulocyte Adhesion and Diapedesis,Leukocyte Extravasation Signaling,Sertoli Cell-Sertoli Cell Junction Signaling,Tight Junction Signaling
hsa-miR-2467-5p_st	miR-1188-3p (and other miRNAs w/seed GAGGCUC)	TargetScan Human	Moderate (predicted)	CLDN18	Agranulocyte Adhesion and Diapedesis,Granulocyte Adhesion and Diapedesis,Leukocyte Extravasation Signaling,Sertoli Cell-Sertoli Cell Junction Signaling,Tight Junction Signaling
hsa-miR-2467-5p_st	miR-1188-3p (and other miRNAs w/seed GAGGCUC)	TargetScan Human	Moderate (predicted)	CLDN2	Agranulocyte Adhesion and Diapedesis,Granulocyte Adhesion and Diapedesis,Leukocyte Extravasation Signaling,Sertoli Cell-Sertoli Cell Junction Signaling,Tight Junction Signaling
hsa-miR-2467-5p_st	miR-1188-3p (and other miRNAs w/seed GAGGCUC)	TargetScan Human	High (predicted)	CLDN23	Agranulocyte Adhesion and Diapedesis,Granulocyte Adhesion and Diapedesis,Leukocyte Extravasation Signaling,Sertoli Cell-Sertoli Cell Junction Signaling,Tight Junction Signaling
hsa-miR-2467-5p_st	miR-1188-3p (and other miRNAs w/seed GAGGCUC)	TargetScan Human	Moderate (predicted)	CLEC1A
hsa-miR-2467-5p_st	miR-1188-3p (and other miRNAs w/seed GAGGCUC)	TargetScan Human	High (predicted)	CLEC3B
hsa-miR-2467-5p_st	miR-1188-3p (and other miRNAs w/seed GAGGCUC)	TargetScan Human	Moderate (predicted)	CLEC4F
hsa-miR-2467-5p_st	miR-1188-3p (and other miRNAs w/seed GAGGCUC)	TargetScan Human	Moderate (predicted)	CLIC5
hsa-miR-2467-5p_st	miR-1188-3p (and other miRNAs w/seed GAGGCUC)	TargetScan Human	Moderate (predicted)	CLPSL1
hsa-miR-2467-5p_st	miR-1188-3p (and other miRNAs w/seed GAGGCUC)	TargetScan Human	Moderate (predicted)	CNOT8
hsa-miR-2467-5p_st	miR-1188-3p (and other miRNAs w/seed GAGGCUC)	TargetScan Human	Moderate (predicted)	CNTD2
hsa-miR-2467-5p_st	miR-1188-3p (and other miRNAs w/seed GAGGCUC)	TargetScan Human	Moderate (predicted)	COL12A1	Hepatic Fibrosis / Hepatic Stellate Cell Activation
hsa-miR-2467-5p_st	miR-1188-3p (and other miRNAs w/seed GAGGCUC)	TargetScan Human	Moderate (predicted)	COLEC10
hsa-miR-2467-5p_st	miR-1188-3p (and other miRNAs w/seed GAGGCUC)	TargetScan Human	Moderate (predicted)	CORO1B
hsa-miR-2467-5p_st	miR-1188-3p (and other miRNAs w/seed GAGGCUC)	TargetScan Human	Moderate (predicted)	CORO1C
hsa-miR-2467-5p_st	miR-1188-3p (and other miRNAs w/seed GAGGCUC)	TargetScan Human	Moderate (predicted)	CORO2B
hsa-miR-2467-5p_st	miR-1188-3p (and other miRNAs w/seed GAGGCUC)	TargetScan Human	Moderate (predicted)	COX10	Geranylgeranyldiphosphate Biosynthesis,Mitochondrial Dysfunction,Oxidative Phosphorylation,Superpathway of Geranylgeranyldiphosphate Biosynthesis I (via Mevalonate)
hsa-miR-2467-5p_st	miR-1188-3p (and other miRNAs w/seed GAGGCUC)	TargetScan Human	Moderate (predicted)	COX4I2	Mitochondrial Dysfunction,Oxidative Phosphorylation
hsa-miR-2467-5p_st	miR-1188-3p (and other miRNAs w/seed GAGGCUC)	TargetScan Human	Moderate (predicted)	CPAMD8
hsa-miR-2467-5p_st	miR-1188-3p (and other miRNAs w/seed GAGGCUC)	TargetScan Human	High (predicted)	CPLX4
hsa-miR-2467-5p_st	miR-1188-3p (and other miRNAs w/seed GAGGCUC)	TargetScan Human	Moderate (predicted)	CPNE2
hsa-miR-2467-5p_st	miR-1188-3p (and other miRNAs w/seed GAGGCUC)	TargetScan Human	High (predicted)	CPXM2
hsa-miR-2467-5p_st	miR-1188-3p (and other miRNAs w/seed GAGGCUC)	TargetScan Human	Moderate (predicted)	CSF3	Differential Regulation of Cytokine Production in Intestinal Epithelial Cells by IL-17A and IL-17F,Differential Regulation of Cytokine Production in Macrophages and T Helper Cells by IL-17A and IL-17F,Granulocyte Adhesion and Diapedesis,Hematopoiesis from Multipotent Stem Cells,Hematopoiesis from Pluripotent Stem Cells,Role of Cytokines in Mediating Communication between Immune Cells
hsa-miR-2467-5p_st	miR-1188-3p (and other miRNAs w/seed GAGGCUC)	TargetScan Human	Moderate (predicted)	CST9
hsa-miR-2467-5p_st	miR-1188-3p (and other miRNAs w/seed GAGGCUC)	TargetScan Human	High (predicted)	CTCF
hsa-miR-2467-5p_st	miR-1188-3p (and other miRNAs w/seed GAGGCUC)	TargetScan Human	Moderate (predicted)	CTGF	Hepatic Fibrosis / Hepatic Stellate Cell Activation,IGF-1 Signaling,Role of Tissue Factor in Cancer
hsa-miR-2467-5p_st	miR-1188-3p (and other miRNAs w/seed GAGGCUC)	TargetScan Human	Moderate (predicted)	CTNS
hsa-miR-2467-5p_st	miR-1188-3p (and other miRNAs w/seed GAGGCUC)	TargetScan Human	High (predicted)	CTRB1
hsa-miR-2467-5p_st	miR-1188-3p (and other miRNAs w/seed GAGGCUC)	TargetScan Human	Moderate (predicted)	CXCL9	Agranulocyte Adhesion and Diapedesis,Granulocyte Adhesion and Diapedesis,Hepatic Fibrosis / Hepatic Stellate Cell Activation,Pathogenesis of Multiple Sclerosis
hsa-miR-2467-5p_st	miR-1188-3p (and other miRNAs w/seed GAGGCUC)	TargetScan Human	Moderate (predicted)	CXorf36
hsa-miR-2467-5p_st	miR-1188-3p (and other miRNAs w/seed GAGGCUC)	TargetScan Human	Moderate (predicted)	CYP4F11	Histidine Degradation VI,Pregnenolone Biosynthesis,Ubiquinol-10 Biosynthesis (Eukaryotic),α-tocopherol Degradation
hsa-miR-2467-5p_st	miR-1188-3p (and other miRNAs w/seed GAGGCUC)	TargetScan Human	Moderate (predicted)	CYTH3
hsa-miR-2467-5p_st	miR-1188-3p (and other miRNAs w/seed GAGGCUC)	TargetScan Human	Moderate (predicted)	DAB1	Reelin Signaling in Neurons
hsa-miR-2467-5p_st	miR-1188-3p (and other miRNAs w/seed GAGGCUC)	TargetScan Human	Moderate (predicted)	DBP
hsa-miR-2467-5p_st	miR-1188-3p (and other miRNAs w/seed GAGGCUC)	TargetScan Human	Moderate (predicted)	DCAF1
hsa-miR-2467-5p_st	miR-1188-3p (and other miRNAs w/seed GAGGCUC)	TargetScan Human	Moderate (predicted)	DCAF11
hsa-miR-2467-5p_st	miR-1188-3p (and other miRNAs w/seed GAGGCUC)	TargetScan Human	Moderate (predicted)	DCTD
hsa-miR-2467-5p_st	miR-1188-3p (and other miRNAs w/seed GAGGCUC)	TargetScan Human	High (predicted)	DCTN5
hsa-miR-2467-5p_st	miR-1188-3p (and other miRNAs w/seed GAGGCUC)	TargetScan Human	High (predicted)	DDAH2
hsa-miR-2467-5p_st	miR-1188-3p (and other miRNAs w/seed GAGGCUC)	TargetScan Human	Moderate (predicted)	DDI1
hsa-miR-2467-5p_st	miR-1188-3p (and other miRNAs w/seed GAGGCUC)	TargetScan Human	Moderate (predicted)	DENND6B
hsa-miR-2467-5p_st	miR-1188-3p (and other miRNAs w/seed GAGGCUC)	TargetScan Human	Moderate (predicted)	DHCR7	Cholesterol Biosynthesis I,Cholesterol Biosynthesis II (via 24,25-dihydrolanosterol),Cholesterol Biosynthesis III (via Desmosterol),Superpathway of Cholesterol Biosynthesis
hsa-miR-2467-5p_st	miR-1188-3p (and other miRNAs w/seed GAGGCUC)	TargetScan Human	High (predicted)	DHX33
hsa-miR-2467-5p_st	miR-1188-3p (and other miRNAs w/seed GAGGCUC)	TargetScan Human	Moderate (predicted)	DHX34
hsa-miR-2467-5p_st	miR-1188-3p (and other miRNAs w/seed GAGGCUC)	TargetScan Human	Moderate (predicted)	DLX3
hsa-miR-2467-5p_st	miR-1188-3p (and other miRNAs w/seed GAGGCUC)	TargetScan Human	High (predicted)	DNAJB2	Aldosterone Signaling in Epithelial Cells,NRF2-mediated Oxidative Stress Response,Protein Ubiquitination Pathway
hsa-miR-2467-5p_st	miR-1188-3p (and other miRNAs w/seed GAGGCUC)	TargetScan Human	Moderate (predicted)	DNAJB6	Aldosterone Signaling in Epithelial Cells,NRF2-mediated Oxidative Stress Response,Protein Ubiquitination Pathway
hsa-miR-2467-5p_st	miR-1188-3p (and other miRNAs w/seed GAGGCUC)	TargetScan Human	Moderate (predicted)	DNAJC5B	Aldosterone Signaling in Epithelial Cells,NRF2-mediated Oxidative Stress Response,Protein Ubiquitination Pathway
hsa-miR-2467-5p_st	miR-1188-3p (and other miRNAs w/seed GAGGCUC)	TargetScan Human	Moderate (predicted)	DNAJC5G	Aldosterone Signaling in Epithelial Cells,NRF2-mediated Oxidative Stress Response,Protein Ubiquitination Pathway
hsa-miR-2467-5p_st	miR-1188-3p (and other miRNAs w/seed GAGGCUC)	TargetScan Human	Moderate (predicted)	DNAL4
hsa-miR-2467-5p_st	miR-1188-3p (and other miRNAs w/seed GAGGCUC)	TargetScan Human	Moderate (predicted)	DOK6	GDNF Family Ligand-Receptor Interactions
hsa-miR-2467-5p_st	miR-1188-3p (and other miRNAs w/seed GAGGCUC)	TargetScan Human	Moderate (predicted)	DPYSL2	Axonal Guidance Signaling,Semaphorin Signaling in Neurons,Thymine Degradation,Uracil Degradation II (Reductive)
hsa-miR-2467-5p_st	miR-1188-3p (and other miRNAs w/seed GAGGCUC)	TargetScan Human	Moderate (predicted)	DRP2
hsa-miR-2467-5p_st	miR-1188-3p (and other miRNAs w/seed GAGGCUC)	TargetScan Human	High (predicted)	EBI3	Protein Kinase A Signaling
hsa-miR-2467-5p_st	miR-1188-3p (and other miRNAs w/seed GAGGCUC)	TargetScan Human	Moderate (predicted)	EFCC1
hsa-miR-2467-5p_st	miR-1188-3p (and other miRNAs w/seed GAGGCUC)	TargetScan Human	Moderate (predicted)	EFS
hsa-miR-2467-5p_st	miR-1188-3p (and other miRNAs w/seed GAGGCUC)	TargetScan Human	Moderate (predicted)	EIF2B2	Cardiac Hypertrophy Signaling,EIF2 Signaling,Insulin Receptor Signaling,Regulation of eIF4 and p70S6K Signaling,VEGF Signaling
hsa-miR-2467-5p_st	miR-1188-3p (and other miRNAs w/seed GAGGCUC)	TargetScan Human	Moderate (predicted)	EIF4E1B
hsa-miR-2467-5p_st	miR-1188-3p (and other miRNAs w/seed GAGGCUC)	TargetScan Human	Moderate (predicted)	ELAVL2
hsa-miR-2467-5p_st	miR-1188-3p (and other miRNAs w/seed GAGGCUC)	TargetScan Human	High (predicted)	ELL3
hsa-miR-2467-5p_st	miR-1188-3p (and other miRNAs w/seed GAGGCUC)	TargetScan Human	Moderate (predicted)	EMB
hsa-miR-2467-5p_st	miR-1188-3p (and other miRNAs w/seed GAGGCUC)	TargetScan Human	Moderate (predicted)	EMP2
hsa-miR-2467-5p_st	miR-1188-3p (and other miRNAs w/seed GAGGCUC)	TargetScan Human	High (predicted)	EN1
hsa-miR-2467-5p_st	miR-1188-3p (and other miRNAs w/seed GAGGCUC)	TargetScan Human	High (predicted)	ENO1	Gluconeogenesis I,Glycolysis I,TR/RXR Activation
hsa-miR-2467-5p_st	miR-1188-3p (and other miRNAs w/seed GAGGCUC)	TargetScan Human	Moderate (predicted)	ENTPD7	Pyrimidine Ribonucleotides De Novo Biosynthesis,Pyrimidine Ribonucleotides Interconversion
hsa-miR-2467-5p_st	miR-1188-3p (and other miRNAs w/seed GAGGCUC)	TargetScan Human	Moderate (predicted)	EPC2
hsa-miR-2467-5p_st	miR-1188-3p (and other miRNAs w/seed GAGGCUC)	TargetScan Human	Moderate (predicted)	EPM2A	Protein Kinase A Signaling
hsa-miR-2467-5p_st	miR-1188-3p (and other miRNAs w/seed GAGGCUC)	TargetScan Human	Moderate (predicted)	EPN1	Clathrin-mediated Endocytosis Signaling,Epithelial Adherens Junction Signaling,Germ Cell-Sertoli Cell Junction Signaling,Sertoli Cell-Sertoli Cell Junction Signaling
hsa-miR-2467-5p_st	miR-1188-3p (and other miRNAs w/seed GAGGCUC)	TargetScan Human	Moderate (predicted)	EPOR	Erythropoietin Signaling,Role of JAK2 in Hormone-like Cytokine Signaling
hsa-miR-2467-5p_st	miR-1188-3p (and other miRNAs w/seed GAGGCUC)	TargetScan Human	Moderate (predicted)	EPS8L3
hsa-miR-2467-5p_st	miR-1188-3p (and other miRNAs w/seed GAGGCUC)	TargetScan Human	Moderate (predicted)	EPX
hsa-miR-2467-5p_st	miR-1188-3p (and other miRNAs w/seed GAGGCUC)	TargetScan Human	High (predicted)	ERICH4
hsa-miR-2467-5p_st	miR-1188-3p (and other miRNAs w/seed GAGGCUC)	TargetScan Human	Moderate (predicted)	ERLIN2
hsa-miR-2467-5p_st	miR-1188-3p (and other miRNAs w/seed GAGGCUC)	TargetScan Human	Moderate (predicted)	ESPL1	Mitotic Roles of Polo-Like Kinase
hsa-miR-2467-5p_st	miR-1188-3p (and other miRNAs w/seed GAGGCUC)	TargetScan Human	Moderate (predicted)	ESRP2	Regulation of the Epithelial-Mesenchymal Transition Pathway
hsa-miR-2467-5p_st	miR-1188-3p (and other miRNAs w/seed GAGGCUC)	TargetScan Human	Moderate (predicted)	ESRRA
hsa-miR-2467-5p_st	miR-1188-3p (and other miRNAs w/seed GAGGCUC)	TargetScan Human	Moderate (predicted)	ESYT1
hsa-miR-2467-5p_st	miR-1188-3p (and other miRNAs w/seed GAGGCUC)	TargetScan Human	Moderate (predicted)	ETNK2	Phosphatidylethanolamine Biosynthesis II
hsa-miR-2467-5p_st	miR-1188-3p (and other miRNAs w/seed GAGGCUC)	TargetScan Human	Moderate (predicted)	ETV3
hsa-miR-2467-5p_st	miR-1188-3p (and other miRNAs w/seed GAGGCUC)	TargetScan Human	Moderate (predicted)	ETV6
hsa-miR-2467-5p_st	miR-1188-3p (and other miRNAs w/seed GAGGCUC)	TargetScan Human	High (predicted)	ETV7
hsa-miR-2467-5p_st	miR-1188-3p (and other miRNAs w/seed GAGGCUC)	TargetScan Human	Moderate (predicted)	EXTL1	Heparan Sulfate Biosynthesis,Heparan Sulfate Biosynthesis (Late Stages)
hsa-miR-2467-5p_st	miR-1188-3p (and other miRNAs w/seed GAGGCUC)	TargetScan Human	Moderate (predicted)	F2R	Actin Cytoskeleton Signaling,Clathrin-mediated Endocytosis Signaling,Coagulation System,Glioma Invasiveness Signaling,Gα12/13 Signaling,p70S6K Signaling,Thrombin Signaling
hsa-miR-2467-5p_st	miR-1188-3p (and other miRNAs w/seed GAGGCUC)	TargetScan Human	Moderate (predicted)	FADS3
hsa-miR-2467-5p_st	miR-1188-3p (and other miRNAs w/seed GAGGCUC)	TargetScan Human	Moderate (predicted)	FAM109B
hsa-miR-2467-5p_st	miR-1188-3p (and other miRNAs w/seed GAGGCUC)	TargetScan Human	Moderate (predicted)	FAM153A/FAM153B
hsa-miR-2467-5p_st	miR-1188-3p (and other miRNAs w/seed GAGGCUC)	TargetScan Human	High (predicted)	FAM167A
hsa-miR-2467-5p_st	miR-1188-3p (and other miRNAs w/seed GAGGCUC)	TargetScan Human	Moderate (predicted)	FAM180B
hsa-miR-2467-5p_st	miR-1188-3p (and other miRNAs w/seed GAGGCUC)	TargetScan Human	Moderate (predicted)	FAM188B
hsa-miR-2467-5p_st	miR-1188-3p (and other miRNAs w/seed GAGGCUC)	TargetScan Human	Moderate (predicted)	FAM215A
hsa-miR-2467-5p_st	miR-1188-3p (and other miRNAs w/seed GAGGCUC)	TargetScan Human	Moderate (predicted)	FAM222B
hsa-miR-2467-5p_st	miR-1188-3p (and other miRNAs w/seed GAGGCUC)	TargetScan Human	High (predicted)	FAM47E-STBD1
hsa-miR-2467-5p_st	miR-1188-3p (and other miRNAs w/seed GAGGCUC)	TargetScan Human	Moderate (predicted)	FAM83F
hsa-miR-2467-5p_st	miR-1188-3p (and other miRNAs w/seed GAGGCUC)	TargetScan Human	Moderate (predicted)	FAM92A
hsa-miR-2467-5p_st	miR-1188-3p (and other miRNAs w/seed GAGGCUC)	TargetScan Human	High (predicted)	FAM92B
hsa-miR-2467-5p_st	miR-1188-3p (and other miRNAs w/seed GAGGCUC)	TargetScan Human	Moderate (predicted)	FANCA	Hereditary Breast Cancer Signaling,Role of BRCA1 in DNA Damage Response
hsa-miR-2467-5p_st	miR-1188-3p (and other miRNAs w/seed GAGGCUC)	TargetScan Human	Moderate (predicted)	FBLIM1	ILK Signaling
hsa-miR-2467-5p_st	miR-1188-3p (and other miRNAs w/seed GAGGCUC)	TargetScan Human	Moderate (predicted)	FBXL18
hsa-miR-2467-5p_st	miR-1188-3p (and other miRNAs w/seed GAGGCUC)	TargetScan Human	Moderate (predicted)	FBXO28
hsa-miR-2467-5p_st	miR-1188-3p (and other miRNAs w/seed GAGGCUC)	TargetScan Human	Moderate (predicted)	FBXO44
hsa-miR-2467-5p_st	miR-1188-3p (and other miRNAs w/seed GAGGCUC)	TargetScan Human	Moderate (predicted)	FCGRT
hsa-miR-2467-5p_st	miR-1188-3p (and other miRNAs w/seed GAGGCUC)	TargetScan Human	Moderate (predicted)	FCMR
hsa-miR-2467-5p_st	miR-1188-3p (and other miRNAs w/seed GAGGCUC)	TargetScan Human	Moderate (predicted)	FERMT1
hsa-miR-2467-5p_st	miR-1188-3p (and other miRNAs w/seed GAGGCUC)	TargetScan Human	Moderate (predicted)	FHL3
hsa-miR-2467-5p_st	miR-1188-3p (and other miRNAs w/seed GAGGCUC)	TargetScan Human	Moderate (predicted)	FIZ1
hsa-miR-2467-5p_st	miR-1188-3p (and other miRNAs w/seed GAGGCUC)	TargetScan Human	Moderate (predicted)	FLVCR2
hsa-miR-2467-5p_st	miR-1188-3p (and other miRNAs w/seed GAGGCUC)	TargetScan Human	Moderate (predicted)	FMO1	LPS/IL-1 Mediated Inhibition of RXR Function,Nicotine Degradation II,NRF2-mediated Oxidative Stress Response,Xenobiotic Metabolism Signaling
hsa-miR-2467-5p_st	miR-1188-3p (and other miRNAs w/seed GAGGCUC)	TargetScan Human	Moderate (predicted)	FN3KRP
hsa-miR-2467-5p_st	miR-1188-3p (and other miRNAs w/seed GAGGCUC)	TargetScan Human	Moderate (predicted)	FNDC4
hsa-miR-2467-5p_st	miR-1188-3p (and other miRNAs w/seed GAGGCUC)	TargetScan Human	Moderate (predicted)	FNDC7
hsa-miR-2467-5p_st	miR-1188-3p (and other miRNAs w/seed GAGGCUC)	TargetScan Human	Moderate (predicted)	FOXI1
hsa-miR-2467-5p_st	miR-1188-3p (and other miRNAs w/seed GAGGCUC)	TargetScan Human	Moderate (predicted)	FOXN4
hsa-miR-2467-5p_st	miR-1188-3p (and other miRNAs w/seed GAGGCUC)	TargetScan Human	Moderate (predicted)	FRZB	Role of Macrophages, Fibroblasts and Endothelial Cells in Rheumatoid Arthritis,Role of Osteoblasts, Osteoclasts and Chondrocytes in Rheumatoid Arthritis,Wnt/β-catenin Signaling
hsa-miR-2467-5p_st	miR-1188-3p (and other miRNAs w/seed GAGGCUC)	TargetScan Human	Moderate (predicted)	FTO
hsa-miR-2467-5p_st	miR-1188-3p (and other miRNAs w/seed GAGGCUC)	TargetScan Human	Moderate (predicted)	FUT3
hsa-miR-2467-5p_st	miR-1188-3p (and other miRNAs w/seed GAGGCUC)	TargetScan Human	Moderate (predicted)	FUT5
hsa-miR-2467-5p_st	miR-1188-3p (and other miRNAs w/seed GAGGCUC)	TargetScan Human	Moderate (predicted)	FUT6
hsa-miR-2467-5p_st	miR-1188-3p (and other miRNAs w/seed GAGGCUC)	TargetScan Human	Moderate (predicted)	FZD10	Adipogenesis pathway,Axonal Guidance Signaling,Basal Cell Carcinoma Signaling,Colorectal Cancer Metastasis Signaling,Factors Promoting Cardiogenesis in Vertebrates,Glioblastoma Multiforme Signaling,Human Embryonic Stem Cell Pluripotency,Molecular Mechanisms of Cancer,Mouse Embryonic Stem Cell Pluripotency,Ovarian Cancer Signaling,PCP pathway,Regulation of the Epithelial-Mesenchymal Transition Pat…
hsa-miR-2467-5p_st	miR-1188-3p (and other miRNAs w/seed GAGGCUC)	TargetScan Human	Moderate (predicted)	FZD2	Adipogenesis pathway,Axonal Guidance Signaling,Basal Cell Carcinoma Signaling,Colorectal Cancer Metastasis Signaling,Factors Promoting Cardiogenesis in Vertebrates,Glioblastoma Multiforme Signaling,Human Embryonic Stem Cell Pluripotency,Molecular Mechanisms of Cancer,Mouse Embryonic Stem Cell Pluripotency,Ovarian Cancer Signaling,PCP pathway,Regulation of the Epithelial-Mesenchymal Transition Pat…
hsa-miR-2467-5p_st	miR-1188-3p (and other miRNAs w/seed GAGGCUC)	TargetScan Human	Moderate (predicted)	GABBR2	cAMP-mediated signaling,G-Protein Coupled Receptor Signaling,GABA Receptor Signaling,Gαi Signaling
hsa-miR-2467-5p_st	miR-1188-3p (and other miRNAs w/seed GAGGCUC)	TargetScan Human	Moderate (predicted)	GABRB2	GABA Receptor Signaling
hsa-miR-2467-5p_st	miR-1188-3p (and other miRNAs w/seed GAGGCUC)	TargetScan Human	High (predicted)	GALNT4
hsa-miR-2467-5p_st	miR-1188-3p (and other miRNAs w/seed GAGGCUC)	TargetScan Human	Moderate (predicted)	GAS2L1
hsa-miR-2467-5p_st	miR-1188-3p (and other miRNAs w/seed GAGGCUC)	TargetScan Human	Moderate (predicted)	GDI2	RhoGDI Signaling,Sumoylation Pathway
hsa-miR-2467-5p_st	miR-1188-3p (and other miRNAs w/seed GAGGCUC)	TargetScan Human	Moderate (predicted)	GDNF	Amyotrophic Lateral Sclerosis Signaling,GDNF Family Ligand-Receptor Interactions,PEDF Signaling,Thyroid Cancer Signaling
hsa-miR-2467-5p_st	miR-1188-3p (and other miRNAs w/seed GAGGCUC)	TargetScan Human	Moderate (predicted)	GGT5	Leukotriene Biosynthesis,γ-glutamyl Cycle
hsa-miR-2467-5p_st	miR-1188-3p (and other miRNAs w/seed GAGGCUC)	TargetScan Human	Moderate (predicted)	GIPC1
hsa-miR-2467-5p_st	miR-1188-3p (and other miRNAs w/seed GAGGCUC)	TargetScan Human	High (predicted)	GJA4
hsa-miR-2467-5p_st	miR-1188-3p (and other miRNAs w/seed GAGGCUC)	TargetScan Human	Moderate (predicted)	GJB2
hsa-miR-2467-5p_st	miR-1188-3p (and other miRNAs w/seed GAGGCUC)	TargetScan Human	Moderate (predicted)	GJB4
hsa-miR-2467-5p_st	miR-1188-3p (and other miRNAs w/seed GAGGCUC)	TargetScan Human	Moderate (predicted)	GLIS3
hsa-miR-2467-5p_st	miR-1188-3p (and other miRNAs w/seed GAGGCUC)	TargetScan Human	High (predicted)	GM2A	Chondroitin Sulfate Degradation (Metazoa),Dermatan Sulfate Degradation (Metazoa)
hsa-miR-2467-5p_st	miR-1188-3p (and other miRNAs w/seed GAGGCUC)	TargetScan Human	Moderate (predicted)	GNAL	Androgen Signaling,Axonal Guidance Signaling,cAMP-mediated signaling,Cardiac Hypertrophy Signaling,CDK5 Signaling,CREB Signaling in Neurons,CXCR4 Signaling,Endothelin-1 Signaling,Ephrin B Signaling,Ephrin Receptor Signaling,G Beta Gamma Signaling,G-Protein Coupled Receptor Signaling,IL-1 Signaling,Molecular Mechanisms of Cancer,Relaxin Signaling,RhoGDI Signaling,Role of NFAT in Regulation of the …
hsa-miR-2467-5p_st	miR-1188-3p (and other miRNAs w/seed GAGGCUC)	TargetScan Human	High (predicted)	GNG3	Androgen Signaling,Antiproliferative Role of Somatostatin Receptor 2,Axonal Guidance Signaling,Breast Cancer Regulation by Stathmin1,Cardiac Hypertrophy Signaling,Cardiac β-adrenergic Signaling,CCR3 Signaling in Eosinophils,CCR5 Signaling in Macrophages,Colorectal Cancer Metastasis Signaling,CREB Signaling in Neurons,CXCR4 Signaling,Ephrin B Signaling,Ephrin Receptor Signaling,fMLP Signaling in N…
hsa-miR-2467-5p_st	miR-1188-3p (and other miRNAs w/seed GAGGCUC)	TargetScan Human	High (predicted)	GNPDA1	N-acetylglucosamine Degradation I,N-acetylglucosamine Degradation II,UDP-N-acetyl-D-galactosamine Biosynthesis II
hsa-miR-2467-5p_st	miR-1188-3p (and other miRNAs w/seed GAGGCUC)	TargetScan Human	Moderate (predicted)	GOLGA1
hsa-miR-2467-5p_st	miR-1188-3p (and other miRNAs w/seed GAGGCUC)	TargetScan Human	Moderate (predicted)	GOPC
hsa-miR-2467-5p_st	miR-1188-3p (and other miRNAs w/seed GAGGCUC)	TargetScan Human	Moderate (predicted)	GPN2
hsa-miR-2467-5p_st	miR-1188-3p (and other miRNAs w/seed GAGGCUC)	TargetScan Human	Moderate (predicted)	GPR155
hsa-miR-2467-5p_st	miR-1188-3p (and other miRNAs w/seed GAGGCUC)	TargetScan Human	Moderate (predicted)	GPR157
hsa-miR-2467-5p_st	miR-1188-3p (and other miRNAs w/seed GAGGCUC)	TargetScan Human	Moderate (predicted)	GPR55
hsa-miR-2467-5p_st	miR-1188-3p (and other miRNAs w/seed GAGGCUC)	TargetScan Human	Moderate (predicted)	GPRIN2
hsa-miR-2467-5p_st	miR-1188-3p (and other miRNAs w/seed GAGGCUC)	TargetScan Human	Moderate (predicted)	GPX6	Glutathione Redox Reactions I
hsa-miR-2467-5p_st	miR-1188-3p (and other miRNAs w/seed GAGGCUC)	TargetScan Human	Moderate (predicted)	GRAPL
hsa-miR-2467-5p_st	miR-1188-3p (and other miRNAs w/seed GAGGCUC)	TargetScan Human	Moderate (predicted)	GRIA1	Amyotrophic Lateral Sclerosis Signaling,Calcium Signaling,CREB Signaling in Neurons,Glutamate Receptor Signaling,Neuropathic Pain Signaling In Dorsal Horn Neurons,Synaptic Long Term Depression,Synaptic Long Term Potentiation
hsa-miR-2467-5p_st	miR-1188-3p (and other miRNAs w/seed GAGGCUC)	TargetScan Human	Moderate (predicted)	GRIN3A	Amyotrophic Lateral Sclerosis Signaling,Calcium Signaling,Circadian Rhythm Signaling,Dopamine-DARPP32 Feedback in cAMP Signaling,Ephrin Receptor Signaling,Glutamate Receptor Signaling,Neuropathic Pain Signaling In Dorsal Horn Neurons,nNOS Signaling in Neurons,Synaptic Long Term Potentiation
hsa-miR-2467-5p_st	miR-1188-3p (and other miRNAs w/seed GAGGCUC)	TargetScan Human	Moderate (predicted)	GRK5	Pyridoxal 5'-phosphate Salvage Pathway,Salvage Pathways of Pyrimidine Ribonucleotides
hsa-miR-2467-5p_st	miR-1188-3p (and other miRNAs w/seed GAGGCUC)	TargetScan Human	Moderate (predicted)	GRM2	cAMP-mediated signaling,CREB Signaling in Neurons,G-Protein Coupled Receptor Signaling,Glutamate Receptor Signaling,Gαi Signaling,Neuropathic Pain Signaling In Dorsal Horn Neurons,Synaptic Long Term Depression,Synaptic Long Term Potentiation
hsa-miR-2467-5p_st	miR-1188-3p (and other miRNAs w/seed GAGGCUC)	TargetScan Human	Moderate (predicted)	GSTM1	Aryl Hydrocarbon Receptor Signaling,Glutathione-mediated Detoxification,LPS/IL-1 Mediated Inhibition of RXR Function,NRF2-mediated Oxidative Stress Response,PXR/RXR Activation,Xenobiotic Metabolism Signaling
hsa-miR-2467-5p_st	miR-1188-3p (and other miRNAs w/seed GAGGCUC)	TargetScan Human	Moderate (predicted)	GSTM4	Aryl Hydrocarbon Receptor Signaling,Glutathione-mediated Detoxification,LPS/IL-1 Mediated Inhibition of RXR Function,NRF2-mediated Oxidative Stress Response,Xenobiotic Metabolism Signaling
hsa-miR-2467-5p_st	miR-1188-3p (and other miRNAs w/seed GAGGCUC)	TargetScan Human	Moderate (predicted)	GSTT1	Aryl Hydrocarbon Receptor Signaling,Glutathione Redox Reactions I,Glutathione-mediated Detoxification,LPS/IL-1 Mediated Inhibition of RXR Function,NRF2-mediated Oxidative Stress Response,Xenobiotic Metabolism Signaling
hsa-miR-2467-5p_st	miR-1188-3p (and other miRNAs w/seed GAGGCUC)	TargetScan Human	Moderate (predicted)	GUCY1A3	Antiproliferative Role of Somatostatin Receptor 2,Cellular Effects of Sildenafil (Viagra),Corticotropin Releasing Hormone Signaling,Dopamine-DARPP32 Feedback in cAMP Signaling,Endothelin-1 Signaling,eNOS Signaling,Gap Junction Signaling,Inhibition of Angiogenesis by TSP1,Nitric Oxide Signaling in the Cardiovascular System,Phototransduction Pathway,Relaxin Signaling,Sertoli Cell-Sertoli Cell Junct…
hsa-miR-2467-5p_st	miR-1188-3p (and other miRNAs w/seed GAGGCUC)	TargetScan Human	Moderate (predicted)	H1FOO
hsa-miR-2467-5p_st	miR-1188-3p (and other miRNAs w/seed GAGGCUC)	TargetScan Human	High (predicted)	H1FX	Granzyme A Signaling,Protein Kinase A Signaling
hsa-miR-2467-5p_st	miR-1188-3p (and other miRNAs w/seed GAGGCUC)	TargetScan Human	Moderate (predicted)	H2AFX	ATM Signaling,Hereditary Breast Cancer Signaling
hsa-miR-2467-5p_st	miR-1188-3p (and other miRNAs w/seed GAGGCUC)	TargetScan Human	Moderate (predicted)	H2AFY2
hsa-miR-2467-5p_st	miR-1188-3p (and other miRNAs w/seed GAGGCUC)	TargetScan Human	Moderate (predicted)	HABP2
hsa-miR-2467-5p_st	miR-1188-3p (and other miRNAs w/seed GAGGCUC)	TargetScan Human	Moderate (predicted)	HDAC1	Adipogenesis pathway,Calcium Signaling,Calcium-induced T Lymphocyte Apoptosis,Cell Cycle: G1/S Checkpoint Regulation,Chronic Myeloid Leukemia Signaling,Cyclins and Cell Cycle Regulation,DNA Methylation and Transcriptional Repression Signaling,Hereditary Breast Cancer Signaling,Huntington's Disease Signaling,NF-κB Signaling,Nur77 Signaling in T Lymphocytes,p53 Signaling,Phospholipase C Signaling,R…
hsa-miR-2467-5p_st	miR-1188-3p (and other miRNAs w/seed GAGGCUC)	TargetScan Human	Moderate (predicted)	HGH1
hsa-miR-2467-5p_st	miR-1188-3p (and other miRNAs w/seed GAGGCUC)	TargetScan Human	Moderate (predicted)	HHAT	Molecular Mechanisms of Cancer,Protein Kinase A Signaling
hsa-miR-2467-5p_st	miR-1188-3p (and other miRNAs w/seed GAGGCUC)	TargetScan Human	Moderate (predicted)	HIBADH	Valine Degradation I
hsa-miR-2467-5p_st	miR-1188-3p (and other miRNAs w/seed GAGGCUC)	TargetScan Human	Moderate (predicted)	HILPDA
hsa-miR-2467-5p_st	miR-1188-3p (and other miRNAs w/seed GAGGCUC)	TargetScan Human	Moderate (predicted)	HIP1R	Clathrin-mediated Endocytosis Signaling
hsa-miR-2467-5p_st	miR-1188-3p (and other miRNAs w/seed GAGGCUC)	TargetScan Human	Moderate (predicted)	HIST1H4I
hsa-miR-2467-5p_st	miR-1188-3p (and other miRNAs w/seed GAGGCUC)	TargetScan Human	Moderate (predicted)	HLA-B	Allograft Rejection Signaling,Altered T Cell and B Cell Signaling in Rheumatoid Arthritis,Antigen Presentation Pathway,Autoimmune Thyroid Disease Signaling,B Cell Development,Calcium-induced T Lymphocyte Apoptosis,Caveolar-mediated Endocytosis Signaling,CD28 Signaling in T Helper Cells,Cdc42 Signaling,Communication between Innate and Adaptive Immune Cells,Crosstalk between Dendritic Cells and Nat…
hsa-miR-2467-5p_st	miR-1188-3p (and other miRNAs w/seed GAGGCUC)	TargetScan Human	Moderate (predicted)	HLA-C	Allograft Rejection Signaling,Antigen Presentation Pathway,Autoimmune Thyroid Disease Signaling,Caveolar-mediated Endocytosis Signaling,Cdc42 Signaling,Communication between Innate and Adaptive Immune Cells,Crosstalk between Dendritic Cells and Natural Killer Cells,CTLA4 Signaling in Cytotoxic T Lymphocytes,Cytotoxic T Lymphocyte-mediated Apoptosis of Target Cells,Dendritic Cell Maturation,Graft-…
hsa-miR-2467-5p_st	miR-1188-3p (and other miRNAs w/seed GAGGCUC)	TargetScan Human	Moderate (predicted)	HLA-DQB1	Allograft Rejection Signaling,Altered T Cell and B Cell Signaling in Rheumatoid Arthritis,Antigen Presentation Pathway,Autoimmune Thyroid Disease Signaling,B Cell Development,Calcium-induced T Lymphocyte Apoptosis,CD28 Signaling in T Helper Cells,Cdc42 Signaling,Dendritic Cell Maturation,Graft-versus-Host Disease Signaling,iCOS-iCOSL Signaling in T Helper Cells,IL-4 Signaling,Nur77 Signaling in T…
hsa-miR-2467-5p_st	miR-1188-3p (and other miRNAs w/seed GAGGCUC)	TargetScan Human	Moderate (predicted)	HLA-DQB2	Allograft Rejection Signaling,Antigen Presentation Pathway,Cdc42 Signaling,OX40 Signaling Pathway,Th1 and Th2 Activation Pathway,Th1 Pathway,Th2 Pathway
hsa-miR-2467-5p_st	miR-1188-3p (and other miRNAs w/seed GAGGCUC)	TargetScan Human	Moderate (predicted)	HLA-E	Allograft Rejection Signaling,Antigen Presentation Pathway,Autoimmune Thyroid Disease Signaling,Cdc42 Signaling,Communication between Innate and Adaptive Immune Cells,Crosstalk between Dendritic Cells and Natural Killer Cells,Graft-versus-Host Disease Signaling,Neuroprotective Role of THOP1 in Alzheimer's Disease,OX40 Signaling Pathway,Systemic Lupus Erythematosus Signaling,Type I Diabetes Mellit…
hsa-miR-2467-5p_st	miR-1188-3p (and other miRNAs w/seed GAGGCUC)	TargetScan Human	Moderate (predicted)	HMGN2
hsa-miR-2467-5p_st	miR-1188-3p (and other miRNAs w/seed GAGGCUC)	TargetScan Human	Moderate (predicted)	HMP19
hsa-miR-2467-5p_st	miR-1188-3p (and other miRNAs w/seed GAGGCUC)	TargetScan Human	Moderate (predicted)	HN1
hsa-miR-2467-5p_st	miR-1188-3p (and other miRNAs w/seed GAGGCUC)	TargetScan Human	Moderate (predicted)	HNF1A-AS1
hsa-miR-2467-5p_st	miR-1188-3p (and other miRNAs w/seed GAGGCUC)	TargetScan Human	Moderate (predicted)	HOXB2
hsa-miR-2467-5p_st	miR-1188-3p (and other miRNAs w/seed GAGGCUC)	TargetScan Human	High (predicted)	HOXB6
hsa-miR-2467-5p_st	miR-1188-3p (and other miRNAs w/seed GAGGCUC)	TargetScan Human	Moderate (predicted)	HOXB7
hsa-miR-2467-5p_st	miR-1188-3p (and other miRNAs w/seed GAGGCUC)	TargetScan Human	Moderate (predicted)	HOXC4
hsa-miR-2467-5p_st	miR-1188-3p (and other miRNAs w/seed GAGGCUC)	TargetScan Human	Moderate (predicted)	HPS1
hsa-miR-2467-5p_st	miR-1188-3p (and other miRNAs w/seed GAGGCUC)	TargetScan Human	High (predicted)	HRH1	Agranulocyte Adhesion and Diapedesis,G-Protein Coupled Receptor Signaling,Granulocyte Adhesion and Diapedesis,Gαq Signaling
hsa-miR-2467-5p_st	miR-1188-3p (and other miRNAs w/seed GAGGCUC)	TargetScan Human	Moderate (predicted)	HS1BP3
hsa-miR-2467-5p_st	miR-1188-3p (and other miRNAs w/seed GAGGCUC)	TargetScan Human	Moderate (predicted)	HSD11B2
hsa-miR-2467-5p_st	miR-1188-3p (and other miRNAs w/seed GAGGCUC)	TargetScan Human	High (predicted)	HTR1E	cAMP-mediated signaling,G-Protein Coupled Receptor Signaling,Gαi Signaling,Serotonin Receptor Signaling
hsa-miR-2467-5p_st	miR-1188-3p (and other miRNAs w/seed GAGGCUC)	TargetScan Human	Moderate (predicted)	HYOU1
hsa-miR-2467-5p_st	miR-1188-3p (and other miRNAs w/seed GAGGCUC)	TargetScan Human	Moderate (predicted)	IBA57
hsa-miR-2467-5p_st	miR-1188-3p (and other miRNAs w/seed GAGGCUC)	TargetScan Human	Moderate (predicted)	ICA1L
hsa-miR-2467-5p_st	miR-1188-3p (and other miRNAs w/seed GAGGCUC)	TargetScan Human	High (predicted)	IDH2	Acute Myeloid Leukemia Signaling,Glioma Signaling
hsa-miR-2467-5p_st	miR-1188-3p (and other miRNAs w/seed GAGGCUC)	TargetScan Human	Moderate (predicted)	IFI44L
hsa-miR-2467-5p_st	miR-1188-3p (and other miRNAs w/seed GAGGCUC)	TargetScan Human	Moderate (predicted)	IFI6	Interferon Signaling
hsa-miR-2467-5p_st	miR-1188-3p (and other miRNAs w/seed GAGGCUC)	TargetScan Human	Moderate (predicted)	IFNLR1
hsa-miR-2467-5p_st	miR-1188-3p (and other miRNAs w/seed GAGGCUC)	TargetScan Human	Moderate (predicted)	IGF2BP3
hsa-miR-2467-5p_st	miR-1188-3p (and other miRNAs w/seed GAGGCUC)	TargetScan Human	High (predicted)	IGHMBP2
hsa-miR-2467-5p_st	miR-1188-3p (and other miRNAs w/seed GAGGCUC)	TargetScan Human	Moderate (predicted)	IKBKE	4-1BB Signaling in T Lymphocytes,Activation of IRF by Cytosolic Pattern Recognition Receptors,Acute Phase Response Signaling,Angiopoietin Signaling,Antioxidant Action of Vitamin C,Apoptosis Signaling,April Mediated Signaling,B Cell Activating Factor Signaling,B Cell Receptor Signaling,CD27 Signaling in Lymphocytes,CD28 Signaling in T Helper Cells,CD40 Signaling,Chronic Myeloid Leukemia Signaling,…
hsa-miR-2467-5p_st	miR-1188-3p (and other miRNAs w/seed GAGGCUC)	TargetScan Human	Moderate (predicted)	IL10RA	Hepatic Fibrosis / Hepatic Stellate Cell Activation,IL-10 Signaling,T Helper Cell Differentiation,Th1 and Th2 Activation Pathway,Th1 Pathway
hsa-miR-2467-5p_st	miR-1188-3p (and other miRNAs w/seed GAGGCUC)	TargetScan Human	Moderate (predicted)	IL13	Airway Inflammation in Asthma,Differential Regulation of Cytokine Production in Intestinal Epithelial Cells by IL-17A and IL-17F,Differential Regulation of Cytokine Production in Macrophages and T Helper Cells by IL-17A and IL-17F,Fc Epsilon RI Signaling,Glucocorticoid Receptor Signaling,Hepatic Cholestasis,HMGB1 Signaling,Role of Cytokines in Mediating Communication between Immune Cells,Role of …
hsa-miR-2467-5p_st	miR-1188-3p (and other miRNAs w/seed GAGGCUC)	TargetScan Human	Moderate (predicted)	IL15RA	Crosstalk between Dendritic Cells and Natural Killer Cells,IL-15 Signaling,Role of JAK1 and JAK3 in γc Cytokine Signaling
hsa-miR-2467-5p_st	miR-1188-3p (and other miRNAs w/seed GAGGCUC)	TargetScan Human	Moderate (predicted)	IL1A	Acute Phase Response Signaling,Agranulocyte Adhesion and Diapedesis,Altered T Cell and B Cell Signaling in Rheumatoid Arthritis,Aryl Hydrocarbon Receptor Signaling,Atherosclerosis Signaling,Cholecystokinin/Gastrin-mediated Signaling,Communication between Innate and Adaptive Immune Cells,Dendritic Cell Maturation,Differential Regulation of Cytokine Production in Intestinal Epithelial Cells by IL-1…
hsa-miR-2467-5p_st	miR-1188-3p (and other miRNAs w/seed GAGGCUC)	TargetScan Human	Moderate (predicted)	IL2RB	Crosstalk between Dendritic Cells and Natural Killer Cells,iCOS-iCOSL Signaling in T Helper Cells,IL-15 Signaling,IL-2 Signaling,Role of JAK1 and JAK3 in γc Cytokine Signaling,Telomerase Signaling,Th1 and Th2 Activation Pathway,Th2 Pathway
hsa-miR-2467-5p_st	miR-1188-3p (and other miRNAs w/seed GAGGCUC)	TargetScan Human	Moderate (predicted)	IL3	Communication between Innate and Adaptive Immune Cells,Crosstalk between Dendritic Cells and Natural Killer Cells,Differential Regulation of Cytokine Production in Intestinal Epithelial Cells by IL-17A and IL-17F,Differential Regulation of Cytokine Production in Macrophages and T Helper Cells by IL-17A and IL-17F,Fc Epsilon RI Signaling,Glucocorticoid Receptor Signaling,Hematopoiesis from Multipo…
hsa-miR-2467-5p_st	miR-1188-3p (and other miRNAs w/seed GAGGCUC)	TargetScan Human	Moderate (predicted)	IL34
hsa-miR-2467-5p_st	miR-1188-3p (and other miRNAs w/seed GAGGCUC)	TargetScan Human	Moderate (predicted)	IL7R	B Cell Development,Primary Immunodeficiency Signaling,Role of JAK1 and JAK3 in γc Cytokine Signaling
hsa-miR-2467-5p_st	miR-1188-3p (and other miRNAs w/seed GAGGCUC)	TargetScan Human	Moderate (predicted)	IMPG1
hsa-miR-2467-5p_st	miR-1188-3p (and other miRNAs w/seed GAGGCUC)	TargetScan Human	Moderate (predicted)	INPP5A	1D-myo-inositol Hexakisphosphate Biosynthesis II (Mammalian),D-myo-inositol (1,3,4)-trisphosphate Biosynthesis,D-myo-inositol (1,4,5)-trisphosphate Degradation,Superpathway of D-myo-inositol (1,4,5)-trisphosphate Metabolism,Superpathway of Inositol Phosphate Compounds
hsa-miR-2467-5p_st	miR-1188-3p (and other miRNAs w/seed GAGGCUC)	TargetScan Human	Moderate (predicted)	INSR	AMPK Signaling,Caveolar-mediated Endocytosis Signaling,EIF2 Signaling,G Protein Signaling Mediated by Tubby,Hepatic Cholestasis,Insulin Receptor Signaling,Maturity Onset Diabetes of Young (MODY) Signaling,mTOR Signaling,NF-κB Signaling,PPAR Signaling,PPARα/RXRα Activation,PTEN Signaling,PXR/RXR Activation,STAT3 Pathway,Type II Diabetes Mellitus Signaling
hsa-miR-2467-5p_st	miR-1188-3p (and other miRNAs w/seed GAGGCUC)	TargetScan Human	Moderate (predicted)	INSRR
hsa-miR-2467-5p_st	miR-1188-3p (and other miRNAs w/seed GAGGCUC)	TargetScan Human	Moderate (predicted)	IQGAP1	Actin Cytoskeleton Signaling,Cdc42 Signaling,Epithelial Adherens Junction Signaling,Germ Cell-Sertoli Cell Junction Signaling,IL-8 Signaling,Rac Signaling,Remodeling of Epithelial Adherens Junctions,Signaling by Rho Family GTPases
hsa-miR-2467-5p_st	miR-1188-3p (and other miRNAs w/seed GAGGCUC)	TargetScan Human	High (predicted)	ISCA2
hsa-miR-2467-5p_st	miR-1188-3p (and other miRNAs w/seed GAGGCUC)	TargetScan Human	High (predicted)	ISX
hsa-miR-2467-5p_st	miR-1188-3p (and other miRNAs w/seed GAGGCUC)	TargetScan Human	Moderate (predicted)	ITK	CD28 Signaling in T Helper Cells,Cdc42 Signaling,iCOS-iCOSL Signaling in T Helper Cells,Leukocyte Extravasation Signaling,Phospholipase C Signaling,Role of NFAT in Regulation of the Immune Response,T Cell Receptor Signaling,Tec Kinase Signaling
hsa-miR-2467-5p_st	miR-1188-3p (and other miRNAs w/seed GAGGCUC)	TargetScan Human	Moderate (predicted)	IVL	Corticotropin Releasing Hormone Signaling
hsa-miR-2467-5p_st	miR-1188-3p (and other miRNAs w/seed GAGGCUC)	TargetScan Human	Moderate (predicted)	IYD	Thyroid Hormone Biosynthesis
hsa-miR-2467-5p_st	miR-1188-3p (and other miRNAs w/seed GAGGCUC)	TargetScan Human	Moderate (predicted)	JMJD7-PLA2G4B	CCR3 Signaling in Eosinophils,ERK/MAPK Signaling,Fc Epsilon RI Signaling,MIF Regulation of Innate Immunity,MIF-mediated Glucocorticoid Regulation,p38 MAPK Signaling,Phospholipase C Signaling,VEGF Family Ligand-Receptor Interactions
hsa-miR-2467-5p_st	miR-1188-3p (and other miRNAs w/seed GAGGCUC)	TargetScan Human	Moderate (predicted)	KAT8
hsa-miR-2467-5p_st	miR-1188-3p (and other miRNAs w/seed GAGGCUC)	TargetScan Human	Moderate (predicted)	KATNB1
hsa-miR-2467-5p_st	miR-1188-3p (and other miRNAs w/seed GAGGCUC)	TargetScan Human	Moderate (predicted)	KCNAB2
hsa-miR-2467-5p_st	miR-1188-3p (and other miRNAs w/seed GAGGCUC)	TargetScan Human	Moderate (predicted)	KCNG1
hsa-miR-2467-5p_st	miR-1188-3p (and other miRNAs w/seed GAGGCUC)	TargetScan Human	Moderate (predicted)	KCNH6
hsa-miR-2467-5p_st	miR-1188-3p (and other miRNAs w/seed GAGGCUC)	TargetScan Human	Moderate (predicted)	KCNJ10	Dopamine-DARPP32 Feedback in cAMP Signaling
hsa-miR-2467-5p_st	miR-1188-3p (and other miRNAs w/seed GAGGCUC)	TargetScan Human	Moderate (predicted)	KCNJ16	Dopamine-DARPP32 Feedback in cAMP Signaling
hsa-miR-2467-5p_st	miR-1188-3p (and other miRNAs w/seed GAGGCUC)	TargetScan Human	Moderate (predicted)	KCNJ4	Dopamine-DARPP32 Feedback in cAMP Signaling
hsa-miR-2467-5p_st	miR-1188-3p (and other miRNAs w/seed GAGGCUC)	TargetScan Human	Moderate (predicted)	KCNS1
hsa-miR-2467-5p_st	miR-1188-3p (and other miRNAs w/seed GAGGCUC)	TargetScan Human	Moderate (predicted)	KCTD12
hsa-miR-2467-5p_st	miR-1188-3p (and other miRNAs w/seed GAGGCUC)	TargetScan Human	Moderate (predicted)	KCTD2
hsa-miR-2467-5p_st	miR-1188-3p (and other miRNAs w/seed GAGGCUC)	TargetScan Human	Moderate (predicted)	KCTD7
hsa-miR-2467-5p_st	miR-1188-3p (and other miRNAs w/seed GAGGCUC)	TargetScan Human	High (predicted)	KHK	Sucrose Degradation V (Mammalian)
hsa-miR-2467-5p_st	miR-1188-3p (and other miRNAs w/seed GAGGCUC)	TargetScan Human	Moderate (predicted)	KIAA1191
hsa-miR-2467-5p_st	miR-1188-3p (and other miRNAs w/seed GAGGCUC)	TargetScan Human	Moderate (predicted)	KIAA1217
hsa-miR-2467-5p_st	miR-1188-3p (and other miRNAs w/seed GAGGCUC)	TargetScan Human	Moderate (predicted)	KIAA1644
hsa-miR-2467-5p_st	miR-1188-3p (and other miRNAs w/seed GAGGCUC)	TargetScan Human	Moderate (predicted)	KIAA2012
hsa-miR-2467-5p_st	miR-1188-3p (and other miRNAs w/seed GAGGCUC)	TargetScan Human	Moderate (predicted)	KIF26B
hsa-miR-2467-5p_st	miR-1188-3p (and other miRNAs w/seed GAGGCUC)	TargetScan Human	Moderate (predicted)	KIRREL
hsa-miR-2467-5p_st	miR-1188-3p (and other miRNAs w/seed GAGGCUC)	TargetScan Human	Moderate (predicted)	KIRREL3
hsa-miR-2467-5p_st	miR-1188-3p (and other miRNAs w/seed GAGGCUC)	TargetScan Human	High (predicted)	KLF15
hsa-miR-2467-5p_st	miR-1188-3p (and other miRNAs w/seed GAGGCUC)	TargetScan Human	High (predicted)	KLF6	Hepatic Fibrosis / Hepatic Stellate Cell Activation
hsa-miR-2467-5p_st	miR-1188-3p (and other miRNAs w/seed GAGGCUC)	TargetScan Human	Moderate (predicted)	KLF7
hsa-miR-2467-5p_st	miR-1188-3p (and other miRNAs w/seed GAGGCUC)	TargetScan Human	High (predicted)	KLHDC3
hsa-miR-2467-5p_st	miR-1188-3p (and other miRNAs w/seed GAGGCUC)	TargetScan Human	High (predicted)	KNSTRN
hsa-miR-2467-5p_st	miR-1188-3p (and other miRNAs w/seed GAGGCUC)	TargetScan Human	Moderate (predicted)	KRT9
hsa-miR-2467-5p_st	miR-1188-3p (and other miRNAs w/seed GAGGCUC)	TargetScan Human	Moderate (predicted)	KRTAP10-1
hsa-miR-2467-5p_st	miR-1188-3p (and other miRNAs w/seed GAGGCUC)	TargetScan Human	High (predicted)	KRTAP17-1
hsa-miR-2467-5p_st	miR-1188-3p (and other miRNAs w/seed GAGGCUC)	TargetScan Human	Moderate (predicted)	KRTAP20-2
hsa-miR-2467-5p_st	miR-1188-3p (and other miRNAs w/seed GAGGCUC)	TargetScan Human	High (predicted)	KRTAP9-6
hsa-miR-2467-5p_st	miR-1188-3p (and other miRNAs w/seed GAGGCUC)	TargetScan Human	Moderate (predicted)	L3MBTL2
hsa-miR-2467-5p_st	miR-1188-3p (and other miRNAs w/seed GAGGCUC)	TargetScan Human	Moderate (predicted)	LAPTM4B
hsa-miR-2467-5p_st	miR-1188-3p (and other miRNAs w/seed GAGGCUC)	TargetScan Human	Moderate (predicted)	LARS2	tRNA Charging
hsa-miR-2467-5p_st	miR-1188-3p (and other miRNAs w/seed GAGGCUC)	TargetScan Human	Moderate (predicted)	LAT2	TREM1 Signaling
hsa-miR-2467-5p_st	miR-1188-3p (and other miRNAs w/seed GAGGCUC)	TargetScan Human	High (predicted)	LCN6
hsa-miR-2467-5p_st	miR-1188-3p (and other miRNAs w/seed GAGGCUC)	TargetScan Human	Moderate (predicted)	LCOR
hsa-miR-2467-5p_st	miR-1188-3p (and other miRNAs w/seed GAGGCUC)	TargetScan Human	Moderate (predicted)	LCP1
hsa-miR-2467-5p_st	miR-1188-3p (and other miRNAs w/seed GAGGCUC)	TargetScan Human	Moderate (predicted)	LDOC1
hsa-miR-2467-5p_st	miR-1188-3p (and other miRNAs w/seed GAGGCUC)	TargetScan Human	High (predicted)	LENEP
hsa-miR-2467-5p_st	miR-1188-3p (and other miRNAs w/seed GAGGCUC)	TargetScan Human	High (predicted)	LEPROT
hsa-miR-2467-5p_st	miR-1188-3p (and other miRNAs w/seed GAGGCUC)	TargetScan Human	Moderate (predicted)	LHX5	Transcriptional Regulatory Network in Embryonic Stem Cells
hsa-miR-2467-5p_st	miR-1188-3p (and other miRNAs w/seed GAGGCUC)	TargetScan Human	Moderate (predicted)	LILRA1
hsa-miR-2467-5p_st	miR-1188-3p (and other miRNAs w/seed GAGGCUC)	TargetScan Human	Moderate (predicted)	LILRA2
hsa-miR-2467-5p_st	miR-1188-3p (and other miRNAs w/seed GAGGCUC)	TargetScan Human	Moderate (predicted)	LILRB2
hsa-miR-2467-5p_st	miR-1188-3p (and other miRNAs w/seed GAGGCUC)	TargetScan Human	Moderate (predicted)	LINGO4
hsa-miR-2467-5p_st	miR-1188-3p (and other miRNAs w/seed GAGGCUC)	TargetScan Human	Moderate (predicted)	LINS1
hsa-miR-2467-5p_st	miR-1188-3p (and other miRNAs w/seed GAGGCUC)	TargetScan Human	High (predicted)	LIPG	Phospholipases,Retinol Biosynthesis,Triacylglycerol Degradation
hsa-miR-2467-5p_st	miR-1188-3p (and other miRNAs w/seed GAGGCUC)	TargetScan Human	High (predicted)	LMX1B
hsa-miR-2467-5p_st	miR-1188-3p (and other miRNAs w/seed GAGGCUC)	TargetScan Human	Moderate (predicted)	LOC284379
hsa-miR-2467-5p_st	miR-1188-3p (and other miRNAs w/seed GAGGCUC)	TargetScan Human	Moderate (predicted)	LOC642643 (includes others)
hsa-miR-2467-5p_st	miR-1188-3p (and other miRNAs w/seed GAGGCUC)	TargetScan Human	Moderate (predicted)	LOC730098
hsa-miR-2467-5p_st	miR-1188-3p (and other miRNAs w/seed GAGGCUC)	TargetScan Human	Moderate (predicted)	LPCAT1	CDP-diacylglycerol Biosynthesis I,Phosphatidylglycerol Biosynthesis II (Non-plastidic),Triacylglycerol Biosynthesis
hsa-miR-2467-5p_st	miR-1188-3p (and other miRNAs w/seed GAGGCUC)	TargetScan Human	Moderate (predicted)	LRCH2
hsa-miR-2467-5p_st	miR-1188-3p (and other miRNAs w/seed GAGGCUC)	TargetScan Human	Moderate (predicted)	LRFN4
hsa-miR-2467-5p_st	miR-1188-3p (and other miRNAs w/seed GAGGCUC)	TargetScan Human	Moderate (predicted)	LRRC32
hsa-miR-2467-5p_st	miR-1188-3p (and other miRNAs w/seed GAGGCUC)	TargetScan Human	Moderate (predicted)	LRRC69
hsa-miR-2467-5p_st	miR-1188-3p (and other miRNAs w/seed GAGGCUC)	TargetScan Human	Moderate (predicted)	LRRC74B
hsa-miR-2467-5p_st	miR-1188-3p (and other miRNAs w/seed GAGGCUC)	TargetScan Human	Moderate (predicted)	LRRN2
hsa-miR-2467-5p_st	miR-1188-3p (and other miRNAs w/seed GAGGCUC)	TargetScan Human	Moderate (predicted)	LSM4	Systemic Lupus Erythematosus Signaling
hsa-miR-2467-5p_st	miR-1188-3p (and other miRNAs w/seed GAGGCUC)	TargetScan Human	High (predicted)	LST1
hsa-miR-2467-5p_st	miR-1188-3p (and other miRNAs w/seed GAGGCUC)	TargetScan Human	Moderate (predicted)	LTBP4
hsa-miR-2467-5p_st	miR-1188-3p (and other miRNAs w/seed GAGGCUC)	TargetScan Human	Moderate (predicted)	LTC4S	Eicosanoid Signaling,Leukotriene Biosynthesis
hsa-miR-2467-5p_st	miR-1188-3p (and other miRNAs w/seed GAGGCUC)	TargetScan Human	Moderate (predicted)	LY6E
hsa-miR-2467-5p_st	miR-1188-3p (and other miRNAs w/seed GAGGCUC)	TargetScan Human	Moderate (predicted)	LY6G6C
hsa-miR-2467-5p_st	miR-1188-3p (and other miRNAs w/seed GAGGCUC)	TargetScan Human	Moderate (predicted)	LY86
hsa-miR-2467-5p_st	miR-1188-3p (and other miRNAs w/seed GAGGCUC)	TargetScan Human	Moderate (predicted)	LYG1
hsa-miR-2467-5p_st	miR-1188-3p (and other miRNAs w/seed GAGGCUC)	TargetScan Human	Moderate (predicted)	LYN	B Cell Receptor Signaling,CXCR4 Signaling,Fc Epsilon RI Signaling,Fcγ Receptor-mediated Phagocytosis in Macrophages and Monocytes,FcγRIIB Signaling in B Lymphocytes,GM-CSF Signaling,p70S6K Signaling,Phospholipase C Signaling,PI3K Signaling in B Lymphocytes,Reelin Signaling in Neurons,Role of NFAT in Regulation of the Immune Response,Role of Tissue Factor in Cancer,Synaptic Long Term Depression,Sy…
hsa-miR-2467-5p_st	miR-1188-3p (and other miRNAs w/seed GAGGCUC)	TargetScan Human	Moderate (predicted)	LYRM2
hsa-miR-2467-5p_st	miR-1188-3p (and other miRNAs w/seed GAGGCUC)	TargetScan Human	Moderate (predicted)	LZTS1
hsa-miR-2467-5p_st	miR-1188-3p (and other miRNAs w/seed GAGGCUC)	TargetScan Human	High (predicted)	M1AP
hsa-miR-2467-5p_st	miR-1188-3p (and other miRNAs w/seed GAGGCUC)	TargetScan Human	Moderate (predicted)	MAGEE1
hsa-miR-2467-5p_st	miR-1188-3p (and other miRNAs w/seed GAGGCUC)	TargetScan Human	Moderate (predicted)	MAGI3	PTEN Signaling
hsa-miR-2467-5p_st	miR-1188-3p (and other miRNAs w/seed GAGGCUC)	TargetScan Human	Moderate (predicted)	MAMLD1
hsa-miR-2467-5p_st	miR-1188-3p (and other miRNAs w/seed GAGGCUC)	TargetScan Human	Moderate (predicted)	MAN1B1
hsa-miR-2467-5p_st	miR-1188-3p (and other miRNAs w/seed GAGGCUC)	TargetScan Human	Moderate (predicted)	MANBAL
hsa-miR-2467-5p_st	miR-1188-3p (and other miRNAs w/seed GAGGCUC)	TargetScan Human	High (predicted)	MAP10
hsa-miR-2467-5p_st	miR-1188-3p (and other miRNAs w/seed GAGGCUC)	TargetScan Human	High (predicted)	MAP6D1
hsa-miR-2467-5p_st	miR-1188-3p (and other miRNAs w/seed GAGGCUC)	TargetScan Human	Moderate (predicted)	MAPT	14-3-3-mediated Signaling,Amyloid Processing,CDK5 Signaling,Neuroprotective Role of THOP1 in Alzheimer's Disease,p38 MAPK Signaling,p70S6K Signaling,Reelin Signaling in Neurons
hsa-miR-2467-5p_st	miR-1188-3p (and other miRNAs w/seed GAGGCUC)	TargetScan Human	Moderate (predicted)	MARK4
hsa-miR-2467-5p_st	miR-1188-3p (and other miRNAs w/seed GAGGCUC)	TargetScan Human	Moderate (predicted)	MARVELD1
hsa-miR-2467-5p_st	miR-1188-3p (and other miRNAs w/seed GAGGCUC)	TargetScan Human	Moderate (predicted)	MAX	Cell Cycle: G1/S Checkpoint Regulation,Molecular Mechanisms of Cancer,p38 MAPK Signaling,Polyamine Regulation in Colon Cancer,Small Cell Lung Cancer Signaling
hsa-miR-2467-5p_st	miR-1188-3p (and other miRNAs w/seed GAGGCUC)	TargetScan Human	High (predicted)	MAZ
hsa-miR-2467-5p_st	miR-1188-3p (and other miRNAs w/seed GAGGCUC)	TargetScan Human	Moderate (predicted)	MBD3	DNA Methylation and Transcriptional Repression Signaling
hsa-miR-2467-5p_st	miR-1188-3p (and other miRNAs w/seed GAGGCUC)	TargetScan Human	High (predicted)	MCRIP1
hsa-miR-2467-5p_st	miR-1188-3p (and other miRNAs w/seed GAGGCUC)	TargetScan Human	Moderate (predicted)	MCRS1	PTEN Signaling
hsa-miR-2467-5p_st	miR-1188-3p (and other miRNAs w/seed GAGGCUC)	TargetScan Human	Moderate (predicted)	MDK
hsa-miR-2467-5p_st	miR-1188-3p (and other miRNAs w/seed GAGGCUC)	TargetScan Human	Moderate (predicted)	MED24	Estrogen Receptor Signaling,PPARα/RXRα Activation
hsa-miR-2467-5p_st	miR-1188-3p (and other miRNAs w/seed GAGGCUC)	TargetScan Human	Moderate (predicted)	MEFV
hsa-miR-2467-5p_st	miR-1188-3p (and other miRNAs w/seed GAGGCUC)	TargetScan Human	Moderate (predicted)	METTL15
hsa-miR-2467-5p_st	miR-1188-3p (and other miRNAs w/seed GAGGCUC)	TargetScan Human	High (predicted)	METTL21B
hsa-miR-2467-5p_st	miR-1188-3p (and other miRNAs w/seed GAGGCUC)	TargetScan Human	Moderate (predicted)	MFNG	Notch Signaling
hsa-miR-2467-5p_st	miR-1188-3p (and other miRNAs w/seed GAGGCUC)	TargetScan Human	Moderate (predicted)	MFSD2B
hsa-miR-2467-5p_st	miR-1188-3p (and other miRNAs w/seed GAGGCUC)	TargetScan Human	Moderate (predicted)	MIP
hsa-miR-2467-5p_st	miR-1188-3p (and other miRNAs w/seed GAGGCUC)	TargetScan Human	High (predicted)	MIRLET7BHG
hsa-miR-2467-5p_st	miR-1188-3p (and other miRNAs w/seed GAGGCUC)	TargetScan Human	High (predicted)	MLX
hsa-miR-2467-5p_st	miR-1188-3p (and other miRNAs w/seed GAGGCUC)	TargetScan Human	Moderate (predicted)	MN1
hsa-miR-2467-5p_st	miR-1188-3p (and other miRNAs w/seed GAGGCUC)	TargetScan Human	Moderate (predicted)	MOB3A
hsa-miR-2467-5p_st	miR-1188-3p (and other miRNAs w/seed GAGGCUC)	TargetScan Human	Moderate (predicted)	MON1A
hsa-miR-2467-5p_st	miR-1188-3p (and other miRNAs w/seed GAGGCUC)	TargetScan Human	Moderate (predicted)	MPZL1
hsa-miR-2467-5p_st	miR-1188-3p (and other miRNAs w/seed GAGGCUC)	TargetScan Human	High (predicted)	MRPL11
hsa-miR-2467-5p_st	miR-1188-3p (and other miRNAs w/seed GAGGCUC)	TargetScan Human	High (predicted)	MRPL20
hsa-miR-2467-5p_st	miR-1188-3p (and other miRNAs w/seed GAGGCUC)	TargetScan Human	Moderate (predicted)	MRPL35
hsa-miR-2467-5p_st	miR-1188-3p (and other miRNAs w/seed GAGGCUC)	TargetScan Human	High (predicted)	MRPL37
hsa-miR-2467-5p_st	miR-1188-3p (and other miRNAs w/seed GAGGCUC)	TargetScan Human	Moderate (predicted)	MRPL4
hsa-miR-2467-5p_st	miR-1188-3p (and other miRNAs w/seed GAGGCUC)	TargetScan Human	High (predicted)	MRPL46
hsa-miR-2467-5p_st	miR-1188-3p (and other miRNAs w/seed GAGGCUC)	TargetScan Human	High (predicted)	MS4A4A
hsa-miR-2467-5p_st	miR-1188-3p (and other miRNAs w/seed GAGGCUC)	TargetScan Human	Moderate (predicted)	MS4A7
hsa-miR-2467-5p_st	miR-1188-3p (and other miRNAs w/seed GAGGCUC)	TargetScan Human	Moderate (predicted)	MSN	Actin Cytoskeleton Signaling,Agranulocyte Adhesion and Diapedesis,Granulocyte Adhesion and Diapedesis,Leukocyte Extravasation Signaling,RhoA Signaling,RhoGDI Signaling,Signaling by Rho Family GTPases
hsa-miR-2467-5p_st	miR-1188-3p (and other miRNAs w/seed GAGGCUC)	TargetScan Human	Moderate (predicted)	MUC3A
hsa-miR-2467-5p_st	miR-1188-3p (and other miRNAs w/seed GAGGCUC)	TargetScan Human	Moderate (predicted)	MUL1
hsa-miR-2467-5p_st	miR-1188-3p (and other miRNAs w/seed GAGGCUC)	TargetScan Human	Moderate (predicted)	MYADML2
hsa-miR-2467-5p_st	miR-1188-3p (and other miRNAs w/seed GAGGCUC)	TargetScan Human	Moderate (predicted)	MYLIP	LXR/RXR Activation
hsa-miR-2467-5p_st	miR-1188-3p (and other miRNAs w/seed GAGGCUC)	TargetScan Human	Moderate (predicted)	MYO1F
hsa-miR-2467-5p_st	miR-1188-3p (and other miRNAs w/seed GAGGCUC)	TargetScan Human	Moderate (predicted)	MYOZ3
hsa-miR-2467-5p_st	miR-1188-3p (and other miRNAs w/seed GAGGCUC)	TargetScan Human	Moderate (predicted)	MYT1L
hsa-miR-2467-5p_st	miR-1188-3p (and other miRNAs w/seed GAGGCUC)	TargetScan Human	Moderate (predicted)	NAA60
hsa-miR-2467-5p_st	miR-1188-3p (and other miRNAs w/seed GAGGCUC)	TargetScan Human	Moderate (predicted)	NAT16
hsa-miR-2467-5p_st	miR-1188-3p (and other miRNAs w/seed GAGGCUC)	TargetScan Human	Moderate (predicted)	NCKIPSD
hsa-miR-2467-5p_st	miR-1188-3p (and other miRNAs w/seed GAGGCUC)	TargetScan Human	High (predicted)	NCMAP
hsa-miR-2467-5p_st	miR-1188-3p (and other miRNAs w/seed GAGGCUC)	TargetScan Human	Moderate (predicted)	NDUFB5	Mitochondrial Dysfunction,Oxidative Phosphorylation
hsa-miR-2467-5p_st	miR-1188-3p (and other miRNAs w/seed GAGGCUC)	TargetScan Human	Moderate (predicted)	NEK9
hsa-miR-2467-5p_st	miR-1188-3p (and other miRNAs w/seed GAGGCUC)	TargetScan Human	Moderate (predicted)	NEMP1
hsa-miR-2467-5p_st	miR-1188-3p (and other miRNAs w/seed GAGGCUC)	TargetScan Human	Moderate (predicted)	NEU1
hsa-miR-2467-5p_st	miR-1188-3p (and other miRNAs w/seed GAGGCUC)	TargetScan Human	Moderate (predicted)	NEURL4
hsa-miR-2467-5p_st	miR-1188-3p (and other miRNAs w/seed GAGGCUC)	TargetScan Human	Moderate (predicted)	NFAM1
hsa-miR-2467-5p_st	miR-1188-3p (and other miRNAs w/seed GAGGCUC)	TargetScan Human	High (predicted)	NHLRC4
hsa-miR-2467-5p_st	miR-1188-3p (and other miRNAs w/seed GAGGCUC)	TargetScan Human	Moderate (predicted)	NKAIN1
hsa-miR-2467-5p_st	miR-1188-3p (and other miRNAs w/seed GAGGCUC)	TargetScan Human	Moderate (predicted)	NKAIN2
hsa-miR-2467-5p_st	miR-1188-3p (and other miRNAs w/seed GAGGCUC)	TargetScan Human	Moderate (predicted)	NKG7
hsa-miR-2467-5p_st	miR-1188-3p (and other miRNAs w/seed GAGGCUC)	TargetScan Human	Moderate (predicted)	NLGN3
hsa-miR-2467-5p_st	miR-1188-3p (and other miRNAs w/seed GAGGCUC)	TargetScan Human	High (predicted)	NLRC3	TREM1 Signaling
hsa-miR-2467-5p_st	miR-1188-3p (and other miRNAs w/seed GAGGCUC)	TargetScan Human	Moderate (predicted)	NLRC5	Antigen Presentation Pathway,TREM1 Signaling
hsa-miR-2467-5p_st	miR-1188-3p (and other miRNAs w/seed GAGGCUC)	TargetScan Human	Moderate (predicted)	NLRX1
hsa-miR-2467-5p_st	miR-1188-3p (and other miRNAs w/seed GAGGCUC)	TargetScan Human	Moderate (predicted)	NMNAT1	NAD Biosynthesis from 2-amino-3-carboxymuconate Semialdehyde,NAD biosynthesis II (from tryptophan),NAD Biosynthesis III,NAD Salvage Pathway II,NAD Salvage Pathway III
hsa-miR-2467-5p_st	miR-1188-3p (and other miRNAs w/seed GAGGCUC)	TargetScan Human	Moderate (predicted)	NOD1	Role of Pattern Recognition Receptors in Recognition of Bacteria and Viruses,TREM1 Signaling
hsa-miR-2467-5p_st	miR-1188-3p (and other miRNAs w/seed GAGGCUC)	TargetScan Human	Moderate (predicted)	NOS2	Citrulline-Nitric Oxide Cycle,Colorectal Cancer Metastasis Signaling,Corticotropin Releasing Hormone Signaling,Endothelin-1 Signaling,Glucocorticoid Receptor Signaling,HIF1α Signaling,IL-12 Signaling and Production in Macrophages,IL-17 Signaling,ILK Signaling,iNOS Signaling,LXR/RXR Activation,MIF Regulation of Innate Immunity,MSP-RON Signaling Pathway,Production of Nitric Oxide and Reactive Oxyge…
hsa-miR-2467-5p_st	miR-1188-3p (and other miRNAs w/seed GAGGCUC)	TargetScan Human	High (predicted)	NPIPA7 (includes others)
hsa-miR-2467-5p_st	miR-1188-3p (and other miRNAs w/seed GAGGCUC)	TargetScan Human	High (predicted)	NPY1R	cAMP-mediated signaling,G-Protein Coupled Receptor Signaling,Gαi Signaling
hsa-miR-2467-5p_st	miR-1188-3p (and other miRNAs w/seed GAGGCUC)	TargetScan Human	Moderate (predicted)	NR1D1	Circadian Rhythm Signaling
hsa-miR-2467-5p_st	miR-1188-3p (and other miRNAs w/seed GAGGCUC)	TargetScan Human	Moderate (predicted)	NUDT17
hsa-miR-2467-5p_st	miR-1188-3p (and other miRNAs w/seed GAGGCUC)	TargetScan Human	Moderate (predicted)	NXF1
hsa-miR-2467-5p_st	miR-1188-3p (and other miRNAs w/seed GAGGCUC)	TargetScan Human	Moderate (predicted)	NXPH4
hsa-miR-2467-5p_st	miR-1188-3p (and other miRNAs w/seed GAGGCUC)	TargetScan Human	Moderate (predicted)	OBSCN
hsa-miR-2467-5p_st	miR-1188-3p (and other miRNAs w/seed GAGGCUC)	TargetScan Human	Moderate (predicted)	OGT
hsa-miR-2467-5p_st	miR-1188-3p (and other miRNAs w/seed GAGGCUC)	TargetScan Human	Moderate (predicted)	OLFML2A
hsa-miR-2467-5p_st	miR-1188-3p (and other miRNAs w/seed GAGGCUC)	TargetScan Human	High (predicted)	OPALIN
hsa-miR-2467-5p_st	miR-1188-3p (and other miRNAs w/seed GAGGCUC)	TargetScan Human	Moderate (predicted)	OPCML
hsa-miR-2467-5p_st	miR-1188-3p (and other miRNAs w/seed GAGGCUC)	TargetScan Human	Moderate (predicted)	OPN4	Phototransduction Pathway
hsa-miR-2467-5p_st	miR-1188-3p (and other miRNAs w/seed GAGGCUC)	TargetScan Human	Moderate (predicted)	OR9A2
hsa-miR-2467-5p_st	miR-1188-3p (and other miRNAs w/seed GAGGCUC)	TargetScan Human	Moderate (predicted)	ORC5	Cell Cycle Control of Chromosomal Replication
hsa-miR-2467-5p_st	miR-1188-3p (and other miRNAs w/seed GAGGCUC)	TargetScan Human	Moderate (predicted)	ORMDL3
hsa-miR-2467-5p_st	miR-1188-3p (and other miRNAs w/seed GAGGCUC)	TargetScan Human	Moderate (predicted)	OSBPL2
hsa-miR-2467-5p_st	miR-1188-3p (and other miRNAs w/seed GAGGCUC)	TargetScan Human	Moderate (predicted)	OSGIN2
hsa-miR-2467-5p_st	miR-1188-3p (and other miRNAs w/seed GAGGCUC)	TargetScan Human	Moderate (predicted)	OTOP3
hsa-miR-2467-5p_st	miR-1188-3p (and other miRNAs w/seed GAGGCUC)	TargetScan Human	Moderate (predicted)	P3H2
hsa-miR-2467-5p_st	miR-1188-3p (and other miRNAs w/seed GAGGCUC)	TargetScan Human	Moderate (predicted)	PACS2
hsa-miR-2467-5p_st	miR-1188-3p (and other miRNAs w/seed GAGGCUC)	TargetScan Human	Moderate (predicted)	PACSIN2
hsa-miR-2467-5p_st	miR-1188-3p (and other miRNAs w/seed GAGGCUC)	TargetScan Human	Moderate (predicted)	PADI2	Protein Citrullination
hsa-miR-2467-5p_st	miR-1188-3p (and other miRNAs w/seed GAGGCUC)	TargetScan Human	Moderate (predicted)	PAPD5
hsa-miR-2467-5p_st	miR-1188-3p (and other miRNAs w/seed GAGGCUC)	TargetScan Human	Moderate (predicted)	PAPPA	Axonal Guidance Signaling
hsa-miR-2467-5p_st	miR-1188-3p (and other miRNAs w/seed GAGGCUC)	TargetScan Human	Moderate (predicted)	PAQR4
hsa-miR-2467-5p_st	miR-1188-3p (and other miRNAs w/seed GAGGCUC)	TargetScan Human	Moderate (predicted)	PATE4
hsa-miR-2467-5p_st	miR-1188-3p (and other miRNAs w/seed GAGGCUC)	TargetScan Human	Moderate (predicted)	PAX5	B Cell Receptor Signaling
hsa-miR-2467-5p_st	miR-1188-3p (and other miRNAs w/seed GAGGCUC)	TargetScan Human	Moderate (predicted)	PCBD2	Phenylalanine Degradation I (Aerobic),Tyrosine Biosynthesis IV
hsa-miR-2467-5p_st	miR-1188-3p (and other miRNAs w/seed GAGGCUC)	TargetScan Human	Moderate (predicted)	PCDHB3
hsa-miR-2467-5p_st	miR-1188-3p (and other miRNAs w/seed GAGGCUC)	TargetScan Human	High (predicted)	PCDHB6
hsa-miR-2467-5p_st	miR-1188-3p (and other miRNAs w/seed GAGGCUC)	TargetScan Human	Moderate (predicted)	PCGF3
hsa-miR-2467-5p_st	miR-1188-3p (and other miRNAs w/seed GAGGCUC)	TargetScan Human	Moderate (predicted)	PCP4L1
hsa-miR-2467-5p_st	miR-1188-3p (and other miRNAs w/seed GAGGCUC)	TargetScan Human	Moderate (predicted)	PEX11A
hsa-miR-2467-5p_st	miR-1188-3p (and other miRNAs w/seed GAGGCUC)	TargetScan Human	Moderate (predicted)	PFDN1
hsa-miR-2467-5p_st	miR-1188-3p (and other miRNAs w/seed GAGGCUC)	TargetScan Human	Moderate (predicted)	PGAP2
hsa-miR-2467-5p_st	miR-1188-3p (and other miRNAs w/seed GAGGCUC)	TargetScan Human	High (predicted)	PGS1	Cardiolipin Biosynthesis II,Phosphatidylglycerol Biosynthesis II (Non-plastidic)
hsa-miR-2467-5p_st	miR-1188-3p (and other miRNAs w/seed GAGGCUC)	TargetScan Human	High (predicted)	PHF23
hsa-miR-2467-5p_st	miR-1188-3p (and other miRNAs w/seed GAGGCUC)	TargetScan Human	Moderate (predicted)	PIAS3	JAK/Stat Signaling,Small Cell Lung Cancer Signaling,STAT3 Pathway
hsa-miR-2467-5p_st	miR-1188-3p (and other miRNAs w/seed GAGGCUC)	TargetScan Human	Moderate (predicted)	PIGA
hsa-miR-2467-5p_st	miR-1188-3p (and other miRNAs w/seed GAGGCUC)	TargetScan Human	Moderate (predicted)	PIGF	Phosphatidylethanolamine Biosynthesis II
hsa-miR-2467-5p_st	miR-1188-3p (and other miRNAs w/seed GAGGCUC)	TargetScan Human	Moderate (predicted)	PIGG
hsa-miR-2467-5p_st	miR-1188-3p (and other miRNAs w/seed GAGGCUC)	TargetScan Human	High (predicted)	PIGS
hsa-miR-2467-5p_st	miR-1188-3p (and other miRNAs w/seed GAGGCUC)	TargetScan Human	Moderate (predicted)	PIK3CD-AS1
hsa-miR-2467-5p_st	miR-1188-3p (and other miRNAs w/seed GAGGCUC)	TargetScan Human	High (predicted)	PKMYT1	Cell Cycle: G2/M DNA Damage Checkpoint Regulation,Mitotic Roles of Polo-Like Kinase
hsa-miR-2467-5p_st	miR-1188-3p (and other miRNAs w/seed GAGGCUC)	TargetScan Human	Moderate (predicted)	PKN3
hsa-miR-2467-5p_st	miR-1188-3p (and other miRNAs w/seed GAGGCUC)	TargetScan Human	Moderate (predicted)	PLA2G2F	Antioxidant Action of Vitamin C,Atherosclerosis Signaling,CCR3 Signaling in Eosinophils,Eicosanoid Signaling,Endothelin-1 Signaling,ERK/MAPK Signaling,Fc Epsilon RI Signaling,MIF Regulation of Innate Immunity,MIF-mediated Glucocorticoid Regulation,p38 MAPK Signaling,Phospholipase C Signaling,Phospholipases,Role of MAPK Signaling in the Pathogenesis of Influenza,Sperm Motility,Synaptic Long Term D…
hsa-miR-2467-5p_st	miR-1188-3p (and other miRNAs w/seed GAGGCUC)	TargetScan Human	Moderate (predicted)	PLA2G4B	Antioxidant Action of Vitamin C,Atherosclerosis Signaling,CCR3 Signaling in Eosinophils,Eicosanoid Signaling,Endothelin-1 Signaling,ERK/MAPK Signaling,Fc Epsilon RI Signaling,MIF Regulation of Innate Immunity,MIF-mediated Glucocorticoid Regulation,p38 MAPK Signaling,Phospholipase C Signaling,Phospholipases,Role of MAPK Signaling in the Pathogenesis of Influenza,Sperm Motility,Synaptic Long Term D…
hsa-miR-2467-5p_st	miR-1188-3p (and other miRNAs w/seed GAGGCUC)	TargetScan Human	High (predicted)	PLA2G4C	Antioxidant Action of Vitamin C,Atherosclerosis Signaling,CCR3 Signaling in Eosinophils,Eicosanoid Signaling,Endothelin-1 Signaling,ERK/MAPK Signaling,Fc Epsilon RI Signaling,MIF Regulation of Innate Immunity,MIF-mediated Glucocorticoid Regulation,p38 MAPK Signaling,Phospholipase C Signaling,Phospholipases,Role of MAPK Signaling in the Pathogenesis of Influenza,Sperm Motility,Synaptic Long Term D…
hsa-miR-2467-5p_st	miR-1188-3p (and other miRNAs w/seed GAGGCUC)	TargetScan Human	High (predicted)	PLB1	Antioxidant Action of Vitamin C,Atherosclerosis Signaling,Eicosanoid Signaling,Endothelin-1 Signaling,Phospholipases,Role of MAPK Signaling in the Pathogenesis of Influenza,Sperm Motility,Synaptic Long Term Depression
hsa-miR-2467-5p_st	miR-1188-3p (and other miRNAs w/seed GAGGCUC)	TargetScan Human	Moderate (predicted)	PLEKHH2
hsa-miR-2467-5p_st	miR-1188-3p (and other miRNAs w/seed GAGGCUC)	TargetScan Human	High (predicted)	PLEKHO2
hsa-miR-2467-5p_st	miR-1188-3p (and other miRNAs w/seed GAGGCUC)	TargetScan Human	High (predicted)	PLIN3
hsa-miR-2467-5p_st	miR-1188-3p (and other miRNAs w/seed GAGGCUC)	TargetScan Human	Moderate (predicted)	PML	Acute Myeloid Leukemia Signaling,p53 Signaling,RAR Activation,Sumoylation Pathway
hsa-miR-2467-5p_st	miR-1188-3p (and other miRNAs w/seed GAGGCUC)	TargetScan Human	Moderate (predicted)	PNPLA1
hsa-miR-2467-5p_st	miR-1188-3p (and other miRNAs w/seed GAGGCUC)	TargetScan Human	High (predicted)	POC1B-GALNT4
hsa-miR-2467-5p_st	miR-1188-3p (and other miRNAs w/seed GAGGCUC)	TargetScan Human	Moderate (predicted)	POLE3
hsa-miR-2467-5p_st	miR-1188-3p (and other miRNAs w/seed GAGGCUC)	TargetScan Human	Moderate (predicted)	POLR2D	Androgen Signaling,Assembly of RNA Polymerase II Complex,CREB Signaling in Neurons,Estrogen Receptor Signaling,Glucocorticoid Receptor Signaling,Hereditary Breast Cancer Signaling,Huntington's Disease Signaling,Nucleotide Excision Repair Pathway
hsa-miR-2467-5p_st	miR-1188-3p (and other miRNAs w/seed GAGGCUC)	TargetScan Human	Moderate (predicted)	POLR3B
hsa-miR-2467-5p_st	miR-1188-3p (and other miRNAs w/seed GAGGCUC)	TargetScan Human	High (predicted)	POLR3D	Assembly of RNA Polymerase III Complex,Role of p14/p19ARF in Tumor Suppression
hsa-miR-2467-5p_st	miR-1188-3p (and other miRNAs w/seed GAGGCUC)	TargetScan Human	Moderate (predicted)	POMT1
hsa-miR-2467-5p_st	miR-1188-3p (and other miRNAs w/seed GAGGCUC)	TargetScan Human	High (predicted)	POPDC2
hsa-miR-2467-5p_st	miR-1188-3p (and other miRNAs w/seed GAGGCUC)	TargetScan Human	Moderate (predicted)	POU2AF1
hsa-miR-2467-5p_st	miR-1188-3p (and other miRNAs w/seed GAGGCUC)	TargetScan Human	Moderate (predicted)	PPP1R12B	Actin Cytoskeleton Signaling,Actin Nucleation by ARP-WASP Complex,CCR3 Signaling in Eosinophils,Cdc42 Signaling,Cellular Effects of Sildenafil (Viagra),Chemokine Signaling,Integrin Signaling,Phospholipase C Signaling,Regulation of Actin-based Motility by Rho,RhoA Signaling,RhoGDI Signaling,Signaling by Rho Family GTPases,Thrombin Signaling
hsa-miR-2467-5p_st	miR-1188-3p (and other miRNAs w/seed GAGGCUC)	TargetScan Human	High (predicted)	PPP1R13B	3-phosphoinositide Biosynthesis,3-phosphoinositide Degradation,D-myo-inositol (1,4,5,6)-Tetrakisphosphate Biosynthesis,D-myo-inositol (3,4,5,6)-tetrakisphosphate Biosynthesis,D-myo-inositol-5-phosphate Metabolism,p53 Signaling,Superpathway of Inositol Phosphate Compounds
hsa-miR-2467-5p_st	miR-1188-3p (and other miRNAs w/seed GAGGCUC)	TargetScan Human	Moderate (predicted)	PPP1R1B	3-phosphoinositide Biosynthesis,3-phosphoinositide Degradation,CDK5 Signaling,D-myo-inositol (1,4,5,6)-Tetrakisphosphate Biosynthesis,D-myo-inositol (3,4,5,6)-tetrakisphosphate Biosynthesis,D-myo-inositol-5-phosphate Metabolism,Dopamine Receptor Signaling,Dopamine-DARPP32 Feedback in cAMP Signaling,Protein Kinase A Signaling,Superpathway of Inositol Phosphate Compounds
hsa-miR-2467-5p_st	miR-1188-3p (and other miRNAs w/seed GAGGCUC)	TargetScan Human	Moderate (predicted)	PPP1R3D	Breast Cancer Regulation by Stathmin1,Cardiac β-adrenergic Signaling,CDK5 Signaling,Dopamine Receptor Signaling,Dopamine-DARPP32 Feedback in cAMP Signaling,ERK/MAPK Signaling,HIPPO signaling,Insulin Receptor Signaling,Production of Nitric Oxide and Reactive Oxygen Species in Macrophages,Protein Kinase A Signaling,Synaptic Long Term Potentiation
hsa-miR-2467-5p_st	miR-1188-3p (and other miRNAs w/seed GAGGCUC)	TargetScan Human	High (predicted)	PPP3R1	Axonal Guidance Signaling,B Cell Receptor Signaling,Calcium Signaling,Calcium-induced T Lymphocyte Apoptosis,cAMP-mediated signaling,Cardiac Hypertrophy Signaling,CD28 Signaling in T Helper Cells,Clathrin-mediated Endocytosis Signaling,Dopamine-DARPP32 Feedback in cAMP Signaling,fMLP Signaling in Neutrophils,Gap Junction Signaling,Glucocorticoid Receptor Signaling,GM-CSF Signaling,Gαq Signaling,i…
hsa-miR-2467-5p_st	miR-1188-3p (and other miRNAs w/seed GAGGCUC)	TargetScan Human	Moderate (predicted)	PRKAB1	AMPK Signaling,eNOS Signaling,Glucocorticoid Receptor Signaling,mTOR Signaling,PPARα/RXRα Activation,Type II Diabetes Mellitus Signaling
hsa-miR-2467-5p_st	miR-1188-3p (and other miRNAs w/seed GAGGCUC)	TargetScan Human	Moderate (predicted)	PRKAB2	AMPK Signaling,eNOS Signaling,Glucocorticoid Receptor Signaling,mTOR Signaling,PPARα/RXRα Activation,Type II Diabetes Mellitus Signaling
hsa-miR-2467-5p_st	miR-1188-3p (and other miRNAs w/seed GAGGCUC)	TargetScan Human	High (predicted)	PRKRIP1
hsa-miR-2467-5p_st	miR-1188-3p (and other miRNAs w/seed GAGGCUC)	TargetScan Human	Moderate (predicted)	PRMT3	Cysteine Biosynthesis III (mammalia),Methionine Degradation I (to Homocysteine),Superpathway of Methionine Degradation
hsa-miR-2467-5p_st	miR-1188-3p (and other miRNAs w/seed GAGGCUC)	TargetScan Human	High (predicted)	PRR13
hsa-miR-2467-5p_st	miR-1188-3p (and other miRNAs w/seed GAGGCUC)	TargetScan Human	Moderate (predicted)	PRR34
hsa-miR-2467-5p_st	miR-1188-3p (and other miRNAs w/seed GAGGCUC)	TargetScan Human	Moderate (predicted)	PRR9
hsa-miR-2467-5p_st	miR-1188-3p (and other miRNAs w/seed GAGGCUC)	TargetScan Human	Moderate (predicted)	PRRC2B
hsa-miR-2467-5p_st	miR-1188-3p (and other miRNAs w/seed GAGGCUC)	TargetScan Human	High (predicted)	PRRT2
hsa-miR-2467-5p_st	miR-1188-3p (and other miRNAs w/seed GAGGCUC)	TargetScan Human	Moderate (predicted)	PRRT3
hsa-miR-2467-5p_st	miR-1188-3p (and other miRNAs w/seed GAGGCUC)	TargetScan Human	Moderate (predicted)	PRSS8
hsa-miR-2467-5p_st	miR-1188-3p (and other miRNAs w/seed GAGGCUC)	TargetScan Human	Moderate (predicted)	PSAPL1
hsa-miR-2467-5p_st	miR-1188-3p (and other miRNAs w/seed GAGGCUC)	TargetScan Human	Moderate (predicted)	PSD2
hsa-miR-2467-5p_st	miR-1188-3p (and other miRNAs w/seed GAGGCUC)	TargetScan Human	High (predicted)	PSG6
hsa-miR-2467-5p_st	miR-1188-3p (and other miRNAs w/seed GAGGCUC)	TargetScan Human	Moderate (predicted)	PSG9
hsa-miR-2467-5p_st	miR-1188-3p (and other miRNAs w/seed GAGGCUC)	TargetScan Human	Moderate (predicted)	PSKH1
hsa-miR-2467-5p_st	miR-1188-3p (and other miRNAs w/seed GAGGCUC)	TargetScan Human	Moderate (predicted)	PSMA6	Protein Ubiquitination Pathway
hsa-miR-2467-5p_st	miR-1188-3p (and other miRNAs w/seed GAGGCUC)	TargetScan Human	Moderate (predicted)	PTAFR
hsa-miR-2467-5p_st	miR-1188-3p (and other miRNAs w/seed GAGGCUC)	TargetScan Human	Moderate (predicted)	PTDSS2	Phosphatidylethanolamine Biosynthesis III
hsa-miR-2467-5p_st	miR-1188-3p (and other miRNAs w/seed GAGGCUC)	TargetScan Human	Moderate (predicted)	PTMS
hsa-miR-2467-5p_st	miR-1188-3p (and other miRNAs w/seed GAGGCUC)	TargetScan Human	Moderate (predicted)	PTP4A1	Protein Kinase A Signaling
hsa-miR-2467-5p_st	miR-1188-3p (and other miRNAs w/seed GAGGCUC)	TargetScan Human	Moderate (predicted)	PTPA	3-phosphoinositide Biosynthesis,3-phosphoinositide Degradation,AMPK Signaling,Breast Cancer Regulation by Stathmin1,Cardiac β-adrenergic Signaling,CDK5 Signaling,Cell Cycle Regulation by BTG Family Proteins,Ceramide Signaling,CTLA4 Signaling in Cytotoxic T Lymphocytes,Cyclins and Cell Cycle Regulation,D-myo-inositol (1,4,5,6)-Tetrakisphosphate Biosynthesis,D-myo-inositol (3,4,5,6)-tetrakisphospha…
hsa-miR-2467-5p_st	miR-1188-3p (and other miRNAs w/seed GAGGCUC)	TargetScan Human	Moderate (predicted)	PXN	Actin Cytoskeleton Signaling,Agrin Interactions at Neuromuscular Junction,Axonal Guidance Signaling,Cholecystokinin/Gastrin-mediated Signaling,CXCR4 Signaling,Ephrin B Signaling,Ephrin Receptor Signaling,ERK/MAPK Signaling,FAK Signaling,Fcγ Receptor-mediated Phagocytosis in Macrophages and Monocytes,Germ Cell-Sertoli Cell Junction Signaling,Gα12/13 Signaling,HGF Signaling,IGF-1 Signaling,ILK Sign…
hsa-miR-2467-5p_st	miR-1188-3p (and other miRNAs w/seed GAGGCUC)	TargetScan Human	Moderate (predicted)	PYGB	Glycogen Degradation II,Glycogen Degradation III,Protein Kinase A Signaling,α-Adrenergic Signaling
hsa-miR-2467-5p_st	miR-1188-3p (and other miRNAs w/seed GAGGCUC)	TargetScan Human	Moderate (predicted)	PYGM	Glycogen Degradation II,Glycogen Degradation III,Protein Kinase A Signaling,α-Adrenergic Signaling
hsa-miR-2467-5p_st	miR-1188-3p (and other miRNAs w/seed GAGGCUC)	TargetScan Human	Moderate (predicted)	PYROXD1
hsa-miR-2467-5p_st	miR-1188-3p (and other miRNAs w/seed GAGGCUC)	TargetScan Human	Moderate (predicted)	QRFPR
hsa-miR-2467-5p_st	miR-1188-3p (and other miRNAs w/seed GAGGCUC)	TargetScan Human	Moderate (predicted)	QSOX1
hsa-miR-2467-5p_st	miR-1188-3p (and other miRNAs w/seed GAGGCUC)	TargetScan Human	Moderate (predicted)	RAB15
hsa-miR-2467-5p_st	miR-1188-3p (and other miRNAs w/seed GAGGCUC)	TargetScan Human	Moderate (predicted)	RAB3B	TR/RXR Activation
hsa-miR-2467-5p_st	miR-1188-3p (and other miRNAs w/seed GAGGCUC)	TargetScan Human	High (predicted)	RAB42
hsa-miR-2467-5p_st	miR-1188-3p (and other miRNAs w/seed GAGGCUC)	TargetScan Human	Moderate (predicted)	RAB8A
hsa-miR-2467-5p_st	miR-1188-3p (and other miRNAs w/seed GAGGCUC)	TargetScan Human	High (predicted)	RAD9A	ATM Signaling,DNA damage-induced 14-3-3σ Signaling,Role of CHK Proteins in Cell Cycle Checkpoint Control
hsa-miR-2467-5p_st	miR-1188-3p (and other miRNAs w/seed GAGGCUC)	TargetScan Human	Moderate (predicted)	RALB	Gαi Signaling,Integrin Signaling,Molecular Mechanisms of Cancer,Phospholipase C Signaling
hsa-miR-2467-5p_st	miR-1188-3p (and other miRNAs w/seed GAGGCUC)	TargetScan Human	Moderate (predicted)	RARRES3	Antioxidant Action of Vitamin C,Atherosclerosis Signaling,Eicosanoid Signaling,Endothelin-1 Signaling,Phospholipases,Role of MAPK Signaling in the Pathogenesis of Influenza,Sperm Motility,Synaptic Long Term Depression
hsa-miR-2467-5p_st	miR-1188-3p (and other miRNAs w/seed GAGGCUC)	TargetScan Human	Moderate (predicted)	RASD1	nNOS Signaling in Neurons
hsa-miR-2467-5p_st	miR-1188-3p (and other miRNAs w/seed GAGGCUC)	TargetScan Human	Moderate (predicted)	RASD2
hsa-miR-2467-5p_st	miR-1188-3p (and other miRNAs w/seed GAGGCUC)	TargetScan Human	Moderate (predicted)	RAX
hsa-miR-2467-5p_st	miR-1188-3p (and other miRNAs w/seed GAGGCUC)	TargetScan Human	Moderate (predicted)	RBCK1
hsa-miR-2467-5p_st	miR-1188-3p (and other miRNAs w/seed GAGGCUC)	TargetScan Human	Moderate (predicted)	RCN3
hsa-miR-2467-5p_st	miR-1188-3p (and other miRNAs w/seed GAGGCUC)	TargetScan Human	Moderate (predicted)	RDH16	RAR Activation,Retinoate Biosynthesis I
hsa-miR-2467-5p_st	miR-1188-3p (and other miRNAs w/seed GAGGCUC)	TargetScan Human	Moderate (predicted)	REEP2
hsa-miR-2467-5p_st	miR-1188-3p (and other miRNAs w/seed GAGGCUC)	TargetScan Human	Moderate (predicted)	RETSAT
hsa-miR-2467-5p_st	miR-1188-3p (and other miRNAs w/seed GAGGCUC)	TargetScan Human	Moderate (predicted)	RFLNA/ZNF664-FAM101A
hsa-miR-2467-5p_st	miR-1188-3p (and other miRNAs w/seed GAGGCUC)	TargetScan Human	Moderate (predicted)	RGS19
hsa-miR-2467-5p_st	miR-1188-3p (and other miRNAs w/seed GAGGCUC)	TargetScan Human	Moderate (predicted)	RGSL1
hsa-miR-2467-5p_st	miR-1188-3p (and other miRNAs w/seed GAGGCUC)	TargetScan Human	Moderate (predicted)	RHBDF1
hsa-miR-2467-5p_st	miR-1188-3p (and other miRNAs w/seed GAGGCUC)	TargetScan Human	Moderate (predicted)	RICTOR	ILK Signaling,mTOR Signaling
hsa-miR-2467-5p_st	miR-1188-3p (and other miRNAs w/seed GAGGCUC)	TargetScan Human	Moderate (predicted)	RILP	Phagosome Maturation
hsa-miR-2467-5p_st	miR-1188-3p (and other miRNAs w/seed GAGGCUC)	TargetScan Human	Moderate (predicted)	RMI2
hsa-miR-2467-5p_st	miR-1188-3p (and other miRNAs w/seed GAGGCUC)	TargetScan Human	Moderate (predicted)	RNASEH1
hsa-miR-2467-5p_st	miR-1188-3p (and other miRNAs w/seed GAGGCUC)	TargetScan Human	Moderate (predicted)	RNF125
hsa-miR-2467-5p_st	miR-1188-3p (and other miRNAs w/seed GAGGCUC)	TargetScan Human	High (predicted)	RNF181
hsa-miR-2467-5p_st	miR-1188-3p (and other miRNAs w/seed GAGGCUC)	TargetScan Human	High (predicted)	RNF183
hsa-miR-2467-5p_st	miR-1188-3p (and other miRNAs w/seed GAGGCUC)	TargetScan Human	Moderate (predicted)	RNF208
hsa-miR-2467-5p_st	miR-1188-3p (and other miRNAs w/seed GAGGCUC)	TargetScan Human	Moderate (predicted)	RNF222
hsa-miR-2467-5p_st	miR-1188-3p (and other miRNAs w/seed GAGGCUC)	TargetScan Human	High (predicted)	RNF24
hsa-miR-2467-5p_st	miR-1188-3p (and other miRNAs w/seed GAGGCUC)	TargetScan Human	Moderate (predicted)	RPH3A	Huntington's Disease Signaling
hsa-miR-2467-5p_st	miR-1188-3p (and other miRNAs w/seed GAGGCUC)	TargetScan Human	Moderate (predicted)	RRAGD
hsa-miR-2467-5p_st	miR-1188-3p (and other miRNAs w/seed GAGGCUC)	TargetScan Human	High (predicted)	RRAS	14-3-3-mediated Signaling,Actin Cytoskeleton Signaling,Actin Nucleation by ARP-WASP Complex,Acute Myeloid Leukemia Signaling,Acute Phase Response Signaling,Agrin Interactions at Neuromuscular Junction,Angiopoietin Signaling,Antiproliferative Role of Somatostatin Receptor 2,Apoptosis Signaling,Axonal Guidance Signaling,B Cell Receptor Signaling,Bladder Cancer Signaling,BMP signaling pathway,Breast…
hsa-miR-2467-5p_st	miR-1188-3p (and other miRNAs w/seed GAGGCUC)	TargetScan Human	Moderate (predicted)	RTF1
hsa-miR-2467-5p_st	miR-1188-3p (and other miRNAs w/seed GAGGCUC)	TargetScan Human	Moderate (predicted)	RTP1
hsa-miR-2467-5p_st	miR-1188-3p (and other miRNAs w/seed GAGGCUC)	TargetScan Human	Moderate (predicted)	S100A16
hsa-miR-2467-5p_st	miR-1188-3p (and other miRNAs w/seed GAGGCUC)	TargetScan Human	Moderate (predicted)	SAE1	Sumoylation Pathway
hsa-miR-2467-5p_st	miR-1188-3p (and other miRNAs w/seed GAGGCUC)	TargetScan Human	Moderate (predicted)	SATB1
hsa-miR-2467-5p_st	miR-1188-3p (and other miRNAs w/seed GAGGCUC)	TargetScan Human	Moderate (predicted)	SAXO2
hsa-miR-2467-5p_st	miR-1188-3p (and other miRNAs w/seed GAGGCUC)	TargetScan Human	Moderate (predicted)	SBNO1
hsa-miR-2467-5p_st	miR-1188-3p (and other miRNAs w/seed GAGGCUC)	TargetScan Human	Moderate (predicted)	SCARF1
hsa-miR-2467-5p_st	miR-1188-3p (and other miRNAs w/seed GAGGCUC)	TargetScan Human	High (predicted)	SCN4A
hsa-miR-2467-5p_st	miR-1188-3p (and other miRNAs w/seed GAGGCUC)	TargetScan Human	Moderate (predicted)	SDCBP2
hsa-miR-2467-5p_st	miR-1188-3p (and other miRNAs w/seed GAGGCUC)	TargetScan Human	High (predicted)	SDHAF2
hsa-miR-2467-5p_st	miR-1188-3p (and other miRNAs w/seed GAGGCUC)	TargetScan Human	Moderate (predicted)	SEC14L6
hsa-miR-2467-5p_st	miR-1188-3p (and other miRNAs w/seed GAGGCUC)	TargetScan Human	High (predicted)	SECTM1
hsa-miR-2467-5p_st	miR-1188-3p (and other miRNAs w/seed GAGGCUC)	TargetScan Human	High (predicted)	SELENOF
hsa-miR-2467-5p_st	miR-1188-3p (and other miRNAs w/seed GAGGCUC)	TargetScan Human	High (predicted)	SERPINA6
hsa-miR-2467-5p_st	miR-1188-3p (and other miRNAs w/seed GAGGCUC)	TargetScan Human	Moderate (predicted)	SGMS2	Sphingomyelin Metabolism
hsa-miR-2467-5p_st	miR-1188-3p (and other miRNAs w/seed GAGGCUC)	TargetScan Human	Moderate (predicted)	SGPL1
hsa-miR-2467-5p_st	miR-1188-3p (and other miRNAs w/seed GAGGCUC)	TargetScan Human	High (predicted)	SH3GLB1	Clathrin-mediated Endocytosis Signaling,Mechanisms of Viral Exit from Host Cells,Role of Oct4 in Mammalian Embryonic Stem Cell Pluripotency
hsa-miR-2467-5p_st	miR-1188-3p (and other miRNAs w/seed GAGGCUC)	TargetScan Human	High (predicted)	SHC2	Endothelin-1 Signaling,Renin-Angiotensin Signaling
hsa-miR-2467-5p_st	miR-1188-3p (and other miRNAs w/seed GAGGCUC)	TargetScan Human	Moderate (predicted)	SIGLEC11
hsa-miR-2467-5p_st	miR-1188-3p (and other miRNAs w/seed GAGGCUC)	TargetScan Human	High (predicted)	SIGLEC7	Natural Killer Cell Signaling
hsa-miR-2467-5p_st	miR-1188-3p (and other miRNAs w/seed GAGGCUC)	TargetScan Human	Moderate (predicted)	SIRT6
hsa-miR-2467-5p_st	miR-1188-3p (and other miRNAs w/seed GAGGCUC)	TargetScan Human	Moderate (predicted)	SIX1
hsa-miR-2467-5p_st	miR-1188-3p (and other miRNAs w/seed GAGGCUC)	TargetScan Human	Moderate (predicted)	SLA
hsa-miR-2467-5p_st	miR-1188-3p (and other miRNAs w/seed GAGGCUC)	TargetScan Human	High (predicted)	SLC12A6
hsa-miR-2467-5p_st	miR-1188-3p (and other miRNAs w/seed GAGGCUC)	TargetScan Human	High (predicted)	SLC13A5
hsa-miR-2467-5p_st	miR-1188-3p (and other miRNAs w/seed GAGGCUC)	TargetScan Human	Moderate (predicted)	SLC19A2
hsa-miR-2467-5p_st	miR-1188-3p (and other miRNAs w/seed GAGGCUC)	TargetScan Human	Moderate (predicted)	SLC22A23
hsa-miR-2467-5p_st	miR-1188-3p (and other miRNAs w/seed GAGGCUC)	TargetScan Human	Moderate (predicted)	SLC25A21-AS1
hsa-miR-2467-5p_st	miR-1188-3p (and other miRNAs w/seed GAGGCUC)	TargetScan Human	Moderate (predicted)	SLC25A36
hsa-miR-2467-5p_st	miR-1188-3p (and other miRNAs w/seed GAGGCUC)	TargetScan Human	High (predicted)	SLC25A42	Pyrimidine Ribonucleotides De Novo Biosynthesis,Pyrimidine Ribonucleotides Interconversion
hsa-miR-2467-5p_st	miR-1188-3p (and other miRNAs w/seed GAGGCUC)	TargetScan Human	High (predicted)	SLC26A9
hsa-miR-2467-5p_st	miR-1188-3p (and other miRNAs w/seed GAGGCUC)	TargetScan Human	Moderate (predicted)	SLC29A1
hsa-miR-2467-5p_st	miR-1188-3p (and other miRNAs w/seed GAGGCUC)	TargetScan Human	Moderate (predicted)	SLC29A2
hsa-miR-2467-5p_st	miR-1188-3p (and other miRNAs w/seed GAGGCUC)	TargetScan Human	Moderate (predicted)	SLC29A4
hsa-miR-2467-5p_st	miR-1188-3p (and other miRNAs w/seed GAGGCUC)	TargetScan Human	Moderate (predicted)	SLC35B4
hsa-miR-2467-5p_st	miR-1188-3p (and other miRNAs w/seed GAGGCUC)	TargetScan Human	Moderate (predicted)	SLC39A11
hsa-miR-2467-5p_st	miR-1188-3p (and other miRNAs w/seed GAGGCUC)	TargetScan Human	High (predicted)	SLC39A3
hsa-miR-2467-5p_st	miR-1188-3p (and other miRNAs w/seed GAGGCUC)	TargetScan Human	High (predicted)	SLC46A1
hsa-miR-2467-5p_st	miR-1188-3p (and other miRNAs w/seed GAGGCUC)	TargetScan Human	Moderate (predicted)	SLC52A3
hsa-miR-2467-5p_st	miR-1188-3p (and other miRNAs w/seed GAGGCUC)	TargetScan Human	High (predicted)	SLC9A8
hsa-miR-2467-5p_st	miR-1188-3p (and other miRNAs w/seed GAGGCUC)	TargetScan Human	Moderate (predicted)	SMARCD1	AMPK Signaling,Glucocorticoid Receptor Signaling,Hereditary Breast Cancer Signaling,RAR Activation,Role of BRCA1 in DNA Damage Response
hsa-miR-2467-5p_st	miR-1188-3p (and other miRNAs w/seed GAGGCUC)	TargetScan Human	Moderate (predicted)	SMIM19
hsa-miR-2467-5p_st	miR-1188-3p (and other miRNAs w/seed GAGGCUC)	TargetScan Human	High (predicted)	SNAI3
hsa-miR-2467-5p_st	miR-1188-3p (and other miRNAs w/seed GAGGCUC)	TargetScan Human	High (predicted)	SNX21
hsa-miR-2467-5p_st	miR-1188-3p (and other miRNAs w/seed GAGGCUC)	TargetScan Human	Moderate (predicted)	SNX30
hsa-miR-2467-5p_st	miR-1188-3p (and other miRNAs w/seed GAGGCUC)	TargetScan Human	Moderate (predicted)	SOWAHA
hsa-miR-2467-5p_st	miR-1188-3p (and other miRNAs w/seed GAGGCUC)	TargetScan Human	Moderate (predicted)	SOX10	Melanocyte Development and Pigmentation Signaling,Wnt/β-catenin Signaling
hsa-miR-2467-5p_st	miR-1188-3p (and other miRNAs w/seed GAGGCUC)	TargetScan Human	Moderate (predicted)	SP140
hsa-miR-2467-5p_st	miR-1188-3p (and other miRNAs w/seed GAGGCUC)	TargetScan Human	Moderate (predicted)	SP140L
hsa-miR-2467-5p_st	miR-1188-3p (and other miRNAs w/seed GAGGCUC)	TargetScan Human	Moderate (predicted)	SPIN3
hsa-miR-2467-5p_st	miR-1188-3p (and other miRNAs w/seed GAGGCUC)	TargetScan Human	Moderate (predicted)	SPOCK1
hsa-miR-2467-5p_st	miR-1188-3p (and other miRNAs w/seed GAGGCUC)	TargetScan Human	Moderate (predicted)	SPOPL
hsa-miR-2467-5p_st	miR-1188-3p (and other miRNAs w/seed GAGGCUC)	TargetScan Human	Moderate (predicted)	SPRR1A
hsa-miR-2467-5p_st	miR-1188-3p (and other miRNAs w/seed GAGGCUC)	TargetScan Human	Moderate (predicted)	SPRY1	Neurotrophin/TRK Signaling
hsa-miR-2467-5p_st	miR-1188-3p (and other miRNAs w/seed GAGGCUC)	TargetScan Human	Moderate (predicted)	SPRY3
hsa-miR-2467-5p_st	miR-1188-3p (and other miRNAs w/seed GAGGCUC)	TargetScan Human	High (predicted)	SPSB1
hsa-miR-2467-5p_st	miR-1188-3p (and other miRNAs w/seed GAGGCUC)	TargetScan Human	Moderate (predicted)	SRRM1
hsa-miR-2467-5p_st	miR-1188-3p (and other miRNAs w/seed GAGGCUC)	TargetScan Human	Moderate (predicted)	SRRM4
hsa-miR-2467-5p_st	miR-1188-3p (and other miRNAs w/seed GAGGCUC)	TargetScan Human	Moderate (predicted)	SSC4D
hsa-miR-2467-5p_st	miR-1188-3p (and other miRNAs w/seed GAGGCUC)	TargetScan Human	Moderate (predicted)	SSH3	3-phosphoinositide Biosynthesis,3-phosphoinositide Degradation,Actin Cytoskeleton Signaling,D-myo-inositol (1,4,5,6)-Tetrakisphosphate Biosynthesis,D-myo-inositol (3,4,5,6)-tetrakisphosphate Biosynthesis,D-myo-inositol-5-phosphate Metabolism,Superpathway of Inositol Phosphate Compounds
hsa-miR-2467-5p_st	miR-1188-3p (and other miRNAs w/seed GAGGCUC)	TargetScan Human	Moderate (predicted)	SSR2
hsa-miR-2467-5p_st	miR-1188-3p (and other miRNAs w/seed GAGGCUC)	TargetScan Human	Moderate (predicted)	ST6GAL1
hsa-miR-2467-5p_st	miR-1188-3p (and other miRNAs w/seed GAGGCUC)	TargetScan Human	Moderate (predicted)	STAC2
hsa-miR-2467-5p_st	miR-1188-3p (and other miRNAs w/seed GAGGCUC)	TargetScan Human	High (predicted)	STIM1
hsa-miR-2467-5p_st	miR-1188-3p (and other miRNAs w/seed GAGGCUC)	TargetScan Human	Moderate (predicted)	STMN3
hsa-miR-2467-5p_st	miR-1188-3p (and other miRNAs w/seed GAGGCUC)	TargetScan Human	Moderate (predicted)	STMN4
hsa-miR-2467-5p_st	miR-1188-3p (and other miRNAs w/seed GAGGCUC)	TargetScan Human	Moderate (predicted)	STRADA	14-3-3-mediated Signaling,AMPK Signaling
hsa-miR-2467-5p_st	miR-1188-3p (and other miRNAs w/seed GAGGCUC)	TargetScan Human	High (predicted)	STRADB
hsa-miR-2467-5p_st	miR-1188-3p (and other miRNAs w/seed GAGGCUC)	TargetScan Human	High (predicted)	STYXL1	3-phosphoinositide Biosynthesis,3-phosphoinositide Degradation,D-myo-inositol (1,4,5,6)-Tetrakisphosphate Biosynthesis,D-myo-inositol (3,4,5,6)-tetrakisphosphate Biosynthesis,D-myo-inositol-5-phosphate Metabolism,Superpathway of Inositol Phosphate Compounds
hsa-miR-2467-5p_st	miR-1188-3p (and other miRNAs w/seed GAGGCUC)	TargetScan Human	Moderate (predicted)	SULT1E1	Chondroitin Sulfate Biosynthesis,Chondroitin Sulfate Biosynthesis (Late Stages),Dermatan Sulfate Biosynthesis,Dermatan Sulfate Biosynthesis (Late Stages),Dopamine Degradation,Heparan Sulfate Biosynthesis,Heparan Sulfate Biosynthesis (Late Stages),LPS/IL-1 Mediated Inhibition of RXR Function,Melatonin Degradation I,Serotonin Degradation,Superpathway of Melatonin Degradation,Thyroid Hormone Metabol…
hsa-miR-2467-5p_st	miR-1188-3p (and other miRNAs w/seed GAGGCUC)	TargetScan Human	Moderate (predicted)	SUN2
hsa-miR-2467-5p_st	miR-1188-3p (and other miRNAs w/seed GAGGCUC)	TargetScan Human	High (predicted)	SUSD2
hsa-miR-2467-5p_st	miR-1188-3p (and other miRNAs w/seed GAGGCUC)	TargetScan Human	Moderate (predicted)	SVIL
hsa-miR-2467-5p_st	miR-1188-3p (and other miRNAs w/seed GAGGCUC)	TargetScan Human	Moderate (predicted)	SYK	B Cell Receptor Signaling,CD28 Signaling in T Helper Cells,CTLA4 Signaling in Cytotoxic T Lymphocytes,Fc Epsilon RI Signaling,Fcγ Receptor-mediated Phagocytosis in Macrophages and Monocytes,FcγRIIB Signaling in B Lymphocytes,IL-15 Signaling,IL-2 Signaling,Natural Killer Cell Signaling,p70S6K Signaling,Phagosome Formation,Phospholipase C Signaling,PI3K Signaling in B Lymphocytes,Role of JAK1 and J…
hsa-miR-2467-5p_st	miR-1188-3p (and other miRNAs w/seed GAGGCUC)	TargetScan Human	Moderate (predicted)	SYNC
hsa-miR-2467-5p_st	miR-1188-3p (and other miRNAs w/seed GAGGCUC)	TargetScan Human	High (predicted)	SYNGR2
hsa-miR-2467-5p_st	miR-1188-3p (and other miRNAs w/seed GAGGCUC)	TargetScan Human	Moderate (predicted)	SYPL2
hsa-miR-2467-5p_st	miR-1188-3p (and other miRNAs w/seed GAGGCUC)	TargetScan Human	Moderate (predicted)	SYT16
hsa-miR-2467-5p_st	miR-1188-3p (and other miRNAs w/seed GAGGCUC)	TargetScan Human	Moderate (predicted)	SYT2	TR/RXR Activation
hsa-miR-2467-5p_st	miR-1188-3p (and other miRNAs w/seed GAGGCUC)	TargetScan Human	High (predicted)	TARBP2
hsa-miR-2467-5p_st	miR-1188-3p (and other miRNAs w/seed GAGGCUC)	TargetScan Human	Moderate (predicted)	TBC1D10A
hsa-miR-2467-5p_st	miR-1188-3p (and other miRNAs w/seed GAGGCUC)	TargetScan Human	Moderate (predicted)	TBC1D10B
hsa-miR-2467-5p_st	miR-1188-3p (and other miRNAs w/seed GAGGCUC)	TargetScan Human	High (predicted)	TBC1D13
hsa-miR-2467-5p_st	miR-1188-3p (and other miRNAs w/seed GAGGCUC)	TargetScan Human	Moderate (predicted)	TBC1D24
hsa-miR-2467-5p_st	miR-1188-3p (and other miRNAs w/seed GAGGCUC)	TargetScan Human	Moderate (predicted)	TBCK
hsa-miR-2467-5p_st	miR-1188-3p (and other miRNAs w/seed GAGGCUC)	TargetScan Human	Moderate (predicted)	TBPL1
hsa-miR-2467-5p_st	miR-1188-3p (and other miRNAs w/seed GAGGCUC)	TargetScan Human	Moderate (predicted)	TBX20
hsa-miR-2467-5p_st	miR-1188-3p (and other miRNAs w/seed GAGGCUC)	TargetScan Human	High (predicted)	TCL1B
hsa-miR-2467-5p_st	miR-1188-3p (and other miRNAs w/seed GAGGCUC)	TargetScan Human	Moderate (predicted)	TEDDM1
hsa-miR-2467-5p_st	miR-1188-3p (and other miRNAs w/seed GAGGCUC)	TargetScan Human	Moderate (predicted)	TEPSIN
hsa-miR-2467-5p_st	miR-1188-3p (and other miRNAs w/seed GAGGCUC)	TargetScan Human	Moderate (predicted)	TEX13B
hsa-miR-2467-5p_st	miR-1188-3p (and other miRNAs w/seed GAGGCUC)	TargetScan Human	Moderate (predicted)	TEX35
hsa-miR-2467-5p_st	miR-1188-3p (and other miRNAs w/seed GAGGCUC)	TargetScan Human	Moderate (predicted)	THAP4
hsa-miR-2467-5p_st	miR-1188-3p (and other miRNAs w/seed GAGGCUC)	TargetScan Human	Moderate (predicted)	THEM4	Acyl-CoA Hydrolysis,PI3K/AKT Signaling,Stearate Biosynthesis I (Animals)
hsa-miR-2467-5p_st	miR-1188-3p (and other miRNAs w/seed GAGGCUC)	TargetScan Human	Moderate (predicted)	THEM6
hsa-miR-2467-5p_st	miR-1188-3p (and other miRNAs w/seed GAGGCUC)	TargetScan Human	Moderate (predicted)	THY1	Granulocyte Adhesion and Diapedesis,Leukocyte Extravasation Signaling
hsa-miR-2467-5p_st	miR-1188-3p (and other miRNAs w/seed GAGGCUC)	TargetScan Human	Moderate (predicted)	TIGAR	p53 Signaling,Rapoport-Luebering Glycolytic Shunt
hsa-miR-2467-5p_st	miR-1188-3p (and other miRNAs w/seed GAGGCUC)	TargetScan Human	Moderate (predicted)	TKTL1	Pentose Phosphate Pathway,Pentose Phosphate Pathway (Non-oxidative Branch)
hsa-miR-2467-5p_st	miR-1188-3p (and other miRNAs w/seed GAGGCUC)	TargetScan Human	Moderate (predicted)	TLDC2
hsa-miR-2467-5p_st	miR-1188-3p (and other miRNAs w/seed GAGGCUC)	TargetScan Human	Moderate (predicted)	TLN1	Actin Cytoskeleton Signaling,Crosstalk between Dendritic Cells and Natural Killer Cells,ERK/MAPK Signaling,FAK Signaling,Fcγ Receptor-mediated Phagocytosis in Macrophages and Monocytes,Integrin Signaling,Paxillin Signaling,Regulation of Cellular Mechanics by Calpain Protease
hsa-miR-2467-5p_st	miR-1188-3p (and other miRNAs w/seed GAGGCUC)	TargetScan Human	High (predicted)	TLX2	BMP signaling pathway,TGF-β Signaling
hsa-miR-2467-5p_st	miR-1188-3p (and other miRNAs w/seed GAGGCUC)	TargetScan Human	High (predicted)	TM2D1
hsa-miR-2467-5p_st	miR-1188-3p (and other miRNAs w/seed GAGGCUC)	TargetScan Human	Moderate (predicted)	TM6SF2
hsa-miR-2467-5p_st	miR-1188-3p (and other miRNAs w/seed GAGGCUC)	TargetScan Human	Moderate (predicted)	TM7SF2	Cholesterol Biosynthesis I,Cholesterol Biosynthesis II (via 24,25-dihydrolanosterol),Cholesterol Biosynthesis III (via Desmosterol),Superpathway of Cholesterol Biosynthesis,Zymosterol Biosynthesis
hsa-miR-2467-5p_st	miR-1188-3p (and other miRNAs w/seed GAGGCUC)	TargetScan Human	Moderate (predicted)	TMCC2
hsa-miR-2467-5p_st	miR-1188-3p (and other miRNAs w/seed GAGGCUC)	TargetScan Human	Moderate (predicted)	TMED1
hsa-miR-2467-5p_st	miR-1188-3p (and other miRNAs w/seed GAGGCUC)	TargetScan Human	Moderate (predicted)	TMEM106A
hsa-miR-2467-5p_st	miR-1188-3p (and other miRNAs w/seed GAGGCUC)	TargetScan Human	Moderate (predicted)	TMEM132A
hsa-miR-2467-5p_st	miR-1188-3p (and other miRNAs w/seed GAGGCUC)	TargetScan Human	Moderate (predicted)	TMEM154
hsa-miR-2467-5p_st	miR-1188-3p (and other miRNAs w/seed GAGGCUC)	TargetScan Human	High (predicted)	TMEM173
hsa-miR-2467-5p_st	miR-1188-3p (and other miRNAs w/seed GAGGCUC)	TargetScan Human	Moderate (predicted)	TMEM189-UBE2V1
hsa-miR-2467-5p_st	miR-1188-3p (and other miRNAs w/seed GAGGCUC)	TargetScan Human	Moderate (predicted)	TMEM19
hsa-miR-2467-5p_st	miR-1188-3p (and other miRNAs w/seed GAGGCUC)	TargetScan Human	Moderate (predicted)	TMEM207
hsa-miR-2467-5p_st	miR-1188-3p (and other miRNAs w/seed GAGGCUC)	TargetScan Human	Moderate (predicted)	TMEM213
hsa-miR-2467-5p_st	miR-1188-3p (and other miRNAs w/seed GAGGCUC)	TargetScan Human	High (predicted)	TMEM216
hsa-miR-2467-5p_st	miR-1188-3p (and other miRNAs w/seed GAGGCUC)	TargetScan Human	Moderate (predicted)	TMEM233
hsa-miR-2467-5p_st	miR-1188-3p (and other miRNAs w/seed GAGGCUC)	TargetScan Human	High (predicted)	TMEM239
hsa-miR-2467-5p_st	miR-1188-3p (and other miRNAs w/seed GAGGCUC)	TargetScan Human	Moderate (predicted)	TMEM30A
hsa-miR-2467-5p_st	miR-1188-3p (and other miRNAs w/seed GAGGCUC)	TargetScan Human	High (predicted)	TMEM35A
hsa-miR-2467-5p_st	miR-1188-3p (and other miRNAs w/seed GAGGCUC)	TargetScan Human	Moderate (predicted)	TMEM79
hsa-miR-2467-5p_st	miR-1188-3p (and other miRNAs w/seed GAGGCUC)	TargetScan Human	Moderate (predicted)	TMEM82
hsa-miR-2467-5p_st	miR-1188-3p (and other miRNAs w/seed GAGGCUC)	TargetScan Human	Moderate (predicted)	TMEM86A
hsa-miR-2467-5p_st	miR-1188-3p (and other miRNAs w/seed GAGGCUC)	TargetScan Human	Moderate (predicted)	TNF	14-3-3-mediated Signaling,Activation of IRF by Cytosolic Pattern Recognition Receptors,Acute Phase Response Signaling,Adipogenesis pathway,Agranulocyte Adhesion and Diapedesis,Airway Inflammation in Asthma,Airway Pathology in Chronic Obstructive Pulmonary Disease,Allograft Rejection Signaling,Altered T Cell and B Cell Signaling in Rheumatoid Arthritis,Antioxidant Action of Vitamin C,Apoptosis Sig…
hsa-miR-2467-5p_st	miR-1188-3p (and other miRNAs w/seed GAGGCUC)	TargetScan Human	Moderate (predicted)	TNFRSF10D	Retinoic acid Mediated Apoptosis Signaling
hsa-miR-2467-5p_st	miR-1188-3p (and other miRNAs w/seed GAGGCUC)	TargetScan Human	High (predicted)	TNFRSF12A	Atherosclerosis Signaling,TWEAK Signaling
hsa-miR-2467-5p_st	miR-1188-3p (and other miRNAs w/seed GAGGCUC)	TargetScan Human	Moderate (predicted)	TNFSF13	Altered T Cell and B Cell Signaling in Rheumatoid Arthritis,April Mediated Signaling,Communication between Innate and Adaptive Immune Cells
hsa-miR-2467-5p_st	miR-1188-3p (and other miRNAs w/seed GAGGCUC)	TargetScan Human	Moderate (predicted)	TNFSF4	OX40 Signaling Pathway,Th1 and Th2 Activation Pathway,Th2 Pathway
hsa-miR-2467-5p_st	miR-1188-3p (and other miRNAs w/seed GAGGCUC)	TargetScan Human	Moderate (predicted)	TNFSF8
hsa-miR-2467-5p_st	miR-1188-3p (and other miRNAs w/seed GAGGCUC)	TargetScan Human	Moderate (predicted)	TNIP1	Angiopoietin Signaling,NF-κB Signaling,RAR Activation
hsa-miR-2467-5p_st	miR-1188-3p (and other miRNAs w/seed GAGGCUC)	TargetScan Human	Moderate (predicted)	TNS4
hsa-miR-2467-5p_st	miR-1188-3p (and other miRNAs w/seed GAGGCUC)	TargetScan Human	Moderate (predicted)	TOM1
hsa-miR-2467-5p_st	miR-1188-3p (and other miRNAs w/seed GAGGCUC)	TargetScan Human	Moderate (predicted)	TOMM40
hsa-miR-2467-5p_st	miR-1188-3p (and other miRNAs w/seed GAGGCUC)	TargetScan Human	High (predicted)	TOMM40L
hsa-miR-2467-5p_st	miR-1188-3p (and other miRNAs w/seed GAGGCUC)	TargetScan Human	Moderate (predicted)	TOP1
hsa-miR-2467-5p_st	miR-1188-3p (and other miRNAs w/seed GAGGCUC)	TargetScan Human	Moderate (predicted)	TOR2A
hsa-miR-2467-5p_st	miR-1188-3p (and other miRNAs w/seed GAGGCUC)	TargetScan Human	High (predicted)	TPCN1
hsa-miR-2467-5p_st	miR-1188-3p (and other miRNAs w/seed GAGGCUC)	TargetScan Human	Moderate (predicted)	TPD52L2
hsa-miR-2467-5p_st	miR-1188-3p (and other miRNAs w/seed GAGGCUC)	TargetScan Human	Moderate (predicted)	TPD52L3
hsa-miR-2467-5p_st	miR-1188-3p (and other miRNAs w/seed GAGGCUC)	TargetScan Human	Moderate (predicted)	TPPP
hsa-miR-2467-5p_st	miR-1188-3p (and other miRNAs w/seed GAGGCUC)	TargetScan Human	Moderate (predicted)	TRIM41
hsa-miR-2467-5p_st	miR-1188-3p (and other miRNAs w/seed GAGGCUC)	TargetScan Human	High (predicted)	TRIM7
hsa-miR-2467-5p_st	miR-1188-3p (and other miRNAs w/seed GAGGCUC)	TargetScan Human	Moderate (predicted)	TRMT61A
hsa-miR-2467-5p_st	miR-1188-3p (and other miRNAs w/seed GAGGCUC)	TargetScan Human	High (predicted)	TRMU
hsa-miR-2467-5p_st	miR-1188-3p (and other miRNAs w/seed GAGGCUC)	TargetScan Human	Moderate (predicted)	TRPC4AP
hsa-miR-2467-5p_st	miR-1188-3p (and other miRNAs w/seed GAGGCUC)	TargetScan Human	Moderate (predicted)	TRPM6
hsa-miR-2467-5p_st	miR-1188-3p (and other miRNAs w/seed GAGGCUC)	TargetScan Human	Moderate (predicted)	TSC22D3	Glucocorticoid Receptor Signaling
hsa-miR-2467-5p_st	miR-1188-3p (and other miRNAs w/seed GAGGCUC)	TargetScan Human	Moderate (predicted)	TSEN2	tRNA Splicing
hsa-miR-2467-5p_st	miR-1188-3p (and other miRNAs w/seed GAGGCUC)	TargetScan Human	Moderate (predicted)	TSHZ1
hsa-miR-2467-5p_st	miR-1188-3p (and other miRNAs w/seed GAGGCUC)	TargetScan Human	High (predicted)	TSKU
hsa-miR-2467-5p_st	miR-1188-3p (and other miRNAs w/seed GAGGCUC)	TargetScan Human	High (predicted)	TSPAN1	Integrin Signaling
hsa-miR-2467-5p_st	miR-1188-3p (and other miRNAs w/seed GAGGCUC)	TargetScan Human	High (predicted)	TSPEAR-AS2
hsa-miR-2467-5p_st	miR-1188-3p (and other miRNAs w/seed GAGGCUC)	TargetScan Human	Moderate (predicted)	TSR2
hsa-miR-2467-5p_st	miR-1188-3p (and other miRNAs w/seed GAGGCUC)	TargetScan Human	High (predicted)	TSSK1B
hsa-miR-2467-5p_st	miR-1188-3p (and other miRNAs w/seed GAGGCUC)	TargetScan Human	Moderate (predicted)	TTC7A
hsa-miR-2467-5p_st	miR-1188-3p (and other miRNAs w/seed GAGGCUC)	TargetScan Human	High (predicted)	TTC9C
hsa-miR-2467-5p_st	miR-1188-3p (and other miRNAs w/seed GAGGCUC)	TargetScan Human	High (predicted)	TWF1	IL-15 Production,Sperm Motility
hsa-miR-2467-5p_st	miR-1188-3p (and other miRNAs w/seed GAGGCUC)	TargetScan Human	Moderate (predicted)	TXN2	Mitochondrial Dysfunction
hsa-miR-2467-5p_st	miR-1188-3p (and other miRNAs w/seed GAGGCUC)	TargetScan Human	Moderate (predicted)	TYK2	CNTF Signaling,Colorectal Cancer Metastasis Signaling,ErbB2-ErbB3 Signaling,IL-10 Signaling,IL-15 Production,IL-15 Signaling,IL-17A Signaling in Airway Cells,IL-22 Signaling,IL-4 Signaling,iNOS Signaling,Interferon Signaling,JAK/Stat Signaling,Molecular Mechanisms of Cancer,Mouse Embryonic Stem Cell Pluripotency,Oncostatin M Signaling,Pancreatic Adenocarcinoma Signaling,PDGF Signaling,PI3K/AKT Si…
hsa-miR-2467-5p_st	miR-1188-3p (and other miRNAs w/seed GAGGCUC)	TargetScan Human	Moderate (predicted)	TYMSOS
hsa-miR-2467-5p_st	miR-1188-3p (and other miRNAs w/seed GAGGCUC)	TargetScan Human	High (predicted)	UBA52	EIF2 Signaling
hsa-miR-2467-5p_st	miR-1188-3p (and other miRNAs w/seed GAGGCUC)	TargetScan Human	Moderate (predicted)	UBALD1
hsa-miR-2467-5p_st	miR-1188-3p (and other miRNAs w/seed GAGGCUC)	TargetScan Human	High (predicted)	UBE2I	Glucocorticoid Receptor Signaling,Hypoxia Signaling in the Cardiovascular System,Protein Ubiquitination Pathway,Sumoylation Pathway
hsa-miR-2467-5p_st	miR-1188-3p (and other miRNAs w/seed GAGGCUC)	TargetScan Human	Moderate (predicted)	UBE2J2	Hypoxia Signaling in the Cardiovascular System,Protein Ubiquitination Pathway
hsa-miR-2467-5p_st	miR-1188-3p (and other miRNAs w/seed GAGGCUC)	TargetScan Human	High (predicted)	UBE2Q1	Hypoxia Signaling in the Cardiovascular System,Protein Ubiquitination Pathway
hsa-miR-2467-5p_st	miR-1188-3p (and other miRNAs w/seed GAGGCUC)	TargetScan Human	Moderate (predicted)	UBE2V1	Hypoxia Signaling in the Cardiovascular System,NF-κB Signaling,Protein Ubiquitination Pathway
hsa-miR-2467-5p_st	miR-1188-3p (and other miRNAs w/seed GAGGCUC)	TargetScan Human	High (predicted)	UBL4B
hsa-miR-2467-5p_st	miR-1188-3p (and other miRNAs w/seed GAGGCUC)	TargetScan Human	Moderate (predicted)	UCK1	Salvage Pathways of Pyrimidine Ribonucleotides
hsa-miR-2467-5p_st	miR-1188-3p (and other miRNAs w/seed GAGGCUC)	TargetScan Human	Moderate (predicted)	UCP2	Mitochondrial Dysfunction,TR/RXR Activation
hsa-miR-2467-5p_st	miR-1188-3p (and other miRNAs w/seed GAGGCUC)	TargetScan Human	Moderate (predicted)	UGP2	Colanic Acid Building Blocks Biosynthesis,Glycogen Biosynthesis II (from UDP-D-Glucose)
hsa-miR-2467-5p_st	miR-1188-3p (and other miRNAs w/seed GAGGCUC)	TargetScan Human	High (predicted)	UPRT	Salvage Pathways of Pyrimidine Ribonucleotides
hsa-miR-2467-5p_st	miR-1188-3p (and other miRNAs w/seed GAGGCUC)	TargetScan Human	High (predicted)	UQCR10	Mitochondrial Dysfunction,Oxidative Phosphorylation
hsa-miR-2467-5p_st	miR-1188-3p (and other miRNAs w/seed GAGGCUC)	TargetScan Human	Moderate (predicted)	UROC1	Histidine Degradation III,Histidine Degradation VI
hsa-miR-2467-5p_st	miR-1188-3p (and other miRNAs w/seed GAGGCUC)	TargetScan Human	Moderate (predicted)	USP13	Protein Ubiquitination Pathway
hsa-miR-2467-5p_st	miR-1188-3p (and other miRNAs w/seed GAGGCUC)	TargetScan Human	Moderate (predicted)	USP2	Protein Ubiquitination Pathway
hsa-miR-2467-5p_st	miR-1188-3p (and other miRNAs w/seed GAGGCUC)	TargetScan Human	Moderate (predicted)	VANGL1	PCP pathway
hsa-miR-2467-5p_st	miR-1188-3p (and other miRNAs w/seed GAGGCUC)	TargetScan Human	Moderate (predicted)	VEGFA	Amyotrophic Lateral Sclerosis Signaling,Axonal Guidance Signaling,Bladder Cancer Signaling,Clathrin-mediated Endocytosis Signaling,Colorectal Cancer Metastasis Signaling,Corticotropin Releasing Hormone Signaling,EIF2 Signaling,eNOS Signaling,Ephrin Receptor Signaling,Hepatic Fibrosis / Hepatic Stellate Cell Activation,HIF1α Signaling,Hypoxia Signaling in the Cardiovascular System,IL-6 Signaling,I…
hsa-miR-2467-5p_st	miR-1188-3p (and other miRNAs w/seed GAGGCUC)	TargetScan Human	Moderate (predicted)	VGLL3
hsa-miR-2467-5p_st	miR-1188-3p (and other miRNAs w/seed GAGGCUC)	TargetScan Human	Moderate (predicted)	VOPP1
hsa-miR-2467-5p_st	miR-1188-3p (and other miRNAs w/seed GAGGCUC)	TargetScan Human	Moderate (predicted)	VPS9D1	Mitochondrial Dysfunction,Oxidative Phosphorylation
hsa-miR-2467-5p_st	miR-1188-3p (and other miRNAs w/seed GAGGCUC)	TargetScan Human	High (predicted)	VRK2	ERK/MAPK Signaling
hsa-miR-2467-5p_st	miR-1188-3p (and other miRNAs w/seed GAGGCUC)	TargetScan Human	High (predicted)	VWA3A
hsa-miR-2467-5p_st	miR-1188-3p (and other miRNAs w/seed GAGGCUC)	TargetScan Human	Moderate (predicted)	WBP1L
hsa-miR-2467-5p_st	miR-1188-3p (and other miRNAs w/seed GAGGCUC)	TargetScan Human	High (predicted)	WDR25
hsa-miR-2467-5p_st	miR-1188-3p (and other miRNAs w/seed GAGGCUC)	TargetScan Human	Moderate (predicted)	WDR5
hsa-miR-2467-5p_st	miR-1188-3p (and other miRNAs w/seed GAGGCUC)	TargetScan Human	Moderate (predicted)	WNT10A	Axonal Guidance Signaling,Basal Cell Carcinoma Signaling,Colorectal Cancer Metastasis Signaling,Glioblastoma Multiforme Signaling,Human Embryonic Stem Cell Pluripotency,Molecular Mechanisms of Cancer,Ovarian Cancer Signaling,PCP pathway,Regulation of the Epithelial-Mesenchymal Transition Pathway,Role of Macrophages, Fibroblasts and Endothelial Cells in Rheumatoid Arthritis,Role of NANOG in Mammal…
hsa-miR-2467-5p_st	miR-1188-3p (and other miRNAs w/seed GAGGCUC)	TargetScan Human	Moderate (predicted)	WNT10B	Adipogenesis pathway,Axonal Guidance Signaling,Basal Cell Carcinoma Signaling,Colorectal Cancer Metastasis Signaling,Glioblastoma Multiforme Signaling,Human Embryonic Stem Cell Pluripotency,Molecular Mechanisms of Cancer,Ovarian Cancer Signaling,PCP pathway,Regulation of the Epithelial-Mesenchymal Transition Pathway,Role of Macrophages, Fibroblasts and Endothelial Cells in Rheumatoid Arthritis,Ro…
hsa-miR-2467-5p_st	miR-1188-3p (and other miRNAs w/seed GAGGCUC)	TargetScan Human	Moderate (predicted)	WSB2
hsa-miR-2467-5p_st	miR-1188-3p (and other miRNAs w/seed GAGGCUC)	TargetScan Human	Moderate (predicted)	XK
hsa-miR-2467-5p_st	miR-1188-3p (and other miRNAs w/seed GAGGCUC)	TargetScan Human	Moderate (predicted)	XKR8
hsa-miR-2467-5p_st	miR-1188-3p (and other miRNAs w/seed GAGGCUC)	TargetScan Human	Moderate (predicted)	XRCC3
hsa-miR-2467-5p_st	miR-1188-3p (and other miRNAs w/seed GAGGCUC)	TargetScan Human	Moderate (predicted)	YBX2
hsa-miR-2467-5p_st	miR-1188-3p (and other miRNAs w/seed GAGGCUC)	TargetScan Human	High (predicted)	ZBED2
hsa-miR-2467-5p_st	miR-1188-3p (and other miRNAs w/seed GAGGCUC)	TargetScan Human	Moderate (predicted)	ZC4H2
hsa-miR-2467-5p_st	miR-1188-3p (and other miRNAs w/seed GAGGCUC)	TargetScan Human	Moderate (predicted)	ZCCHC2
hsa-miR-2467-5p_st	miR-1188-3p (and other miRNAs w/seed GAGGCUC)	TargetScan Human	Moderate (predicted)	ZCCHC24
hsa-miR-2467-5p_st	miR-1188-3p (and other miRNAs w/seed GAGGCUC)	TargetScan Human	Moderate (predicted)	ZDHHC18
hsa-miR-2467-5p_st	miR-1188-3p (and other miRNAs w/seed GAGGCUC)	TargetScan Human	Moderate (predicted)	ZFP36L1
hsa-miR-2467-5p_st	miR-1188-3p (and other miRNAs w/seed GAGGCUC)	TargetScan Human	Moderate (predicted)	ZFYVE28
hsa-miR-2467-5p_st	miR-1188-3p (and other miRNAs w/seed GAGGCUC)	TargetScan Human	Moderate (predicted)	ZIC5
hsa-miR-2467-5p_st	miR-1188-3p (and other miRNAs w/seed GAGGCUC)	TargetScan Human	High (predicted)	ZIK1
hsa-miR-2467-5p_st	miR-1188-3p (and other miRNAs w/seed GAGGCUC)	TargetScan Human	Moderate (predicted)	ZNF175
hsa-miR-2467-5p_st	miR-1188-3p (and other miRNAs w/seed GAGGCUC)	TargetScan Human	Moderate (predicted)	ZNF213
hsa-miR-2467-5p_st	miR-1188-3p (and other miRNAs w/seed GAGGCUC)	TargetScan Human	High (predicted)	ZNF24
hsa-miR-2467-5p_st	miR-1188-3p (and other miRNAs w/seed GAGGCUC)	TargetScan Human	Moderate (predicted)	ZNF256
hsa-miR-2467-5p_st	miR-1188-3p (and other miRNAs w/seed GAGGCUC)	TargetScan Human	Moderate (predicted)	ZNF282
hsa-miR-2467-5p_st	miR-1188-3p (and other miRNAs w/seed GAGGCUC)	TargetScan Human	Moderate (predicted)	ZNF317
hsa-miR-2467-5p_st	miR-1188-3p (and other miRNAs w/seed GAGGCUC)	TargetScan Human	Moderate (predicted)	ZNF324
hsa-miR-2467-5p_st	miR-1188-3p (and other miRNAs w/seed GAGGCUC)	TargetScan Human	Moderate (predicted)	ZNF396
hsa-miR-2467-5p_st	miR-1188-3p (and other miRNAs w/seed GAGGCUC)	TargetScan Human	High (predicted)	ZNF398
hsa-miR-2467-5p_st	miR-1188-3p (and other miRNAs w/seed GAGGCUC)	TargetScan Human	Moderate (predicted)	ZNF486
hsa-miR-2467-5p_st	miR-1188-3p (and other miRNAs w/seed GAGGCUC)	TargetScan Human	High (predicted)	ZNF501
hsa-miR-2467-5p_st	miR-1188-3p (and other miRNAs w/seed GAGGCUC)	TargetScan Human	Moderate (predicted)	ZNF517
hsa-miR-2467-5p_st	miR-1188-3p (and other miRNAs w/seed GAGGCUC)	TargetScan Human	High (predicted)	ZNF589
hsa-miR-2467-5p_st	miR-1188-3p (and other miRNAs w/seed GAGGCUC)	TargetScan Human	High (predicted)	ZNF623
hsa-miR-2467-5p_st	miR-1188-3p (and other miRNAs w/seed GAGGCUC)	TargetScan Human	Moderate (predicted)	ZNF646
hsa-miR-2467-5p_st	miR-1188-3p (and other miRNAs w/seed GAGGCUC)	TargetScan Human	Moderate (predicted)	ZNF660
hsa-miR-2467-5p_st	miR-1188-3p (and other miRNAs w/seed GAGGCUC)	TargetScan Human	Moderate (predicted)	ZNF687
hsa-miR-2467-5p_st	miR-1188-3p (and other miRNAs w/seed GAGGCUC)	TargetScan Human	High (predicted)	ZNF70
hsa-miR-2467-5p_st	miR-1188-3p (and other miRNAs w/seed GAGGCUC)	TargetScan Human	Moderate (predicted)	ZNF705A
hsa-miR-2467-5p_st	miR-1188-3p (and other miRNAs w/seed GAGGCUC)	TargetScan Human	Moderate (predicted)	ZNF705B/ZNF705D
hsa-miR-2467-5p_st	miR-1188-3p (and other miRNAs w/seed GAGGCUC)	TargetScan Human	Moderate (predicted)	ZNF705G
hsa-miR-2467-5p_st	miR-1188-3p (and other miRNAs w/seed GAGGCUC)	TargetScan Human	Moderate (predicted)	ZNF71
hsa-miR-2467-5p_st	miR-1188-3p (and other miRNAs w/seed GAGGCUC)	TargetScan Human	High (predicted)	ZNF784
hsa-miR-2467-5p_st	miR-1188-3p (and other miRNAs w/seed GAGGCUC)	TargetScan Human	Moderate (predicted)	ZNF813
hsa-miR-2467-5p_st	miR-1188-3p (and other miRNAs w/seed GAGGCUC)	TargetScan Human	Moderate (predicted)	ZNHIT1
hsa-miR-2467-5p_st	miR-1188-3p (and other miRNAs w/seed GAGGCUC)	TargetScan Human	Moderate (predicted)	ZSCAN12
hsa-miR-2467-5p_st	miR-1188-3p (and other miRNAs w/seed GAGGCUC)	TargetScan Human	Moderate (predicted)	ZSCAN25
hsa-miR-2467-5p_st	miR-1188-3p (and other miRNAs w/seed GAGGCUC)	TargetScan Human	Moderate (predicted)	ZSWIM3
hsa-miR-182_st	miR-182-5p (and other miRNAs w/seed UUGGCAA)	TargetScan Human	High (predicted)	AAGAB
hsa-miR-182_st	miR-182-5p (and other miRNAs w/seed UUGGCAA)	TargetScan Human	Moderate (predicted)	AAR2
hsa-miR-182_st	miR-182-5p (and other miRNAs w/seed UUGGCAA)	TargetScan Human	Moderate (predicted)	AASDHPPT	Acyl Carrier Protein Metabolism,Lysine Degradation II,Lysine Degradation V
hsa-miR-182_st	miR-182-5p (and other miRNAs w/seed UUGGCAA)	TargetScan Human	Moderate (predicted)	AATK
hsa-miR-182_st	miR-182-5p (and other miRNAs w/seed UUGGCAA)	TargetScan Human	Moderate (predicted)	ABCD2
hsa-miR-182_st	miR-182-5p (and other miRNAs w/seed UUGGCAA)	TargetScan Human	Moderate (predicted)	ABHD13
hsa-miR-182_st	miR-182-5p (and other miRNAs w/seed UUGGCAA)	TargetScan Human	High (predicted)	ABHD17B
hsa-miR-182_st	miR-182-5p (and other miRNAs w/seed UUGGCAA)	TargetScan Human	Moderate (predicted)	ACAA2	Fatty Acid β-oxidation I
hsa-miR-182_st	miR-182-5p (and other miRNAs w/seed UUGGCAA)	TargetScan Human	Moderate (predicted)	ACAP2
hsa-miR-182_st	miR-182-5p (and other miRNAs w/seed UUGGCAA)	TargetScan Human	Moderate (predicted)	ACER3	Ceramide Degradation,Sphingosine and Sphingosine-1-phosphate Metabolism,Sphingosine-1-phosphate Signaling
hsa-miR-182_st	miR-182-5p (and other miRNAs w/seed UUGGCAA)	TargetScan Human	Moderate (predicted)	ACP5	3-phosphoinositide Biosynthesis,3-phosphoinositide Degradation,D-myo-inositol (1,4,5,6)-Tetrakisphosphate Biosynthesis,D-myo-inositol (3,4,5,6)-tetrakisphosphate Biosynthesis,D-myo-inositol-5-phosphate Metabolism,NAD Phosphorylation and Dephosphorylation,NAD Salvage Pathway II,Role of Osteoblasts, Osteoclasts and Chondrocytes in Rheumatoid Arthritis,Superpathway of Inositol Phosphate Compounds
hsa-miR-182_st	miR-182-5p (and other miRNAs w/seed UUGGCAA)	TargetScan Human	High (predicted)	ACTR2	Actin Cytoskeleton Signaling,Actin Nucleation by ARP-WASP Complex,Axonal Guidance Signaling,CD28 Signaling in T Helper Cells,Cdc42 Signaling,Clathrin-mediated Endocytosis Signaling,Ephrin Receptor Signaling,Epithelial Adherens Junction Signaling,Fcγ Receptor-mediated Phagocytosis in Macrophages and Monocytes,fMLP Signaling in Neutrophils,Integrin Signaling,Rac Signaling,Regulation of Actin-based …
hsa-miR-182_st	miR-182-5p (and other miRNAs w/seed UUGGCAA)	TargetScan Human	Moderate (predicted)	ACVR1	Epithelial Adherens Junction Signaling,Factors Promoting Cardiogenesis in Vertebrates,Human Embryonic Stem Cell Pluripotency,PPARα/RXRα Activation,TGF-β Signaling,Th1 and Th2 Activation Pathway,Th2 Pathway,Wnt/β-catenin Signaling
hsa-miR-182_st	miR-182-5p (and other miRNAs w/seed UUGGCAA)	TargetScan Human	High (predicted)	ADAM18	Axonal Guidance Signaling
hsa-miR-182_st	miR-182-5p (and other miRNAs w/seed UUGGCAA)	TargetScan Human	Moderate (predicted)	ADAMTS18
hsa-miR-182_st	miR-182-5p (and other miRNAs w/seed UUGGCAA)	TargetScan Human	Moderate (predicted)	ADAMTS4	Axonal Guidance Signaling,Role of Macrophages, Fibroblasts and Endothelial Cells in Rheumatoid Arthritis,Role of Osteoblasts, Osteoclasts and Chondrocytes in Rheumatoid Arthritis
hsa-miR-182_st	miR-182-5p (and other miRNAs w/seed UUGGCAA)	TargetScan Human,miRecords	Experimentally Observed,High (predicted)	ADCY6	Breast Cancer Regulation by Stathmin1,cAMP-mediated signaling,Cardiac Hypertrophy Signaling,Cardiac β-adrenergic Signaling,CDK5 Signaling,Cellular Effects of Sildenafil (Viagra),Colorectal Cancer Metastasis Signaling,Corticotropin Releasing Hormone Signaling,CREB Signaling in Neurons,CXCR4 Signaling,Dopamine Receptor Signaling,Dopamine-DARPP32 Feedback in cAMP Signaling,Endothelin-1 Signaling,eNO…
hsa-miR-182_st	miR-182-5p (and other miRNAs w/seed UUGGCAA)	TargetScan Human	High (predicted)	ADD3	Gαs Signaling,Protein Kinase A Signaling
hsa-miR-182_st	miR-182-5p (and other miRNAs w/seed UUGGCAA)	TargetScan Human	Moderate (predicted)	ADGRF5
hsa-miR-182_st	miR-182-5p (and other miRNAs w/seed UUGGCAA)	TargetScan Human	Moderate (predicted)	ADGRL2
hsa-miR-182_st	miR-182-5p (and other miRNAs w/seed UUGGCAA)	TargetScan Human	Moderate (predicted)	ADK	Adenine and Adenosine Salvage VI
hsa-miR-182_st	miR-182-5p (and other miRNAs w/seed UUGGCAA)	TargetScan Human	Moderate (predicted)	ADRA1A	AMPK Signaling,Cardiac Hypertrophy Signaling,G-Protein Coupled Receptor Signaling,Gαq Signaling,α-Adrenergic Signaling
hsa-miR-182_st	miR-182-5p (and other miRNAs w/seed UUGGCAA)	TargetScan Human	High (predicted)	ADRA2C	AMPK Signaling,cAMP-mediated signaling,Cardiac Hypertrophy Signaling,G-Protein Coupled Receptor Signaling,Gαi Signaling
hsa-miR-182_st	miR-182-5p (and other miRNAs w/seed UUGGCAA)	TargetScan Human	Moderate (predicted)	ADSS	Cardiac Hypertrophy Signaling,Purine Nucleotides De Novo Biosynthesis II
hsa-miR-182_st	miR-182-5p (and other miRNAs w/seed UUGGCAA)	TargetScan Human	Moderate (predicted)	ADTRP
hsa-miR-182_st	miR-182-5p (and other miRNAs w/seed UUGGCAA)	TargetScan Human	High (predicted)	AEBP2
hsa-miR-182_st	miR-182-5p (and other miRNAs w/seed UUGGCAA)	TargetScan Human	Moderate (predicted)	AGAP6 (includes others)
hsa-miR-182_st	miR-182-5p (and other miRNAs w/seed UUGGCAA)	TargetScan Human	Moderate (predicted)	AGPAT4	CDP-diacylglycerol Biosynthesis I,Phosphatidylglycerol Biosynthesis II (Non-plastidic),Triacylglycerol Biosynthesis
hsa-miR-182_st	miR-182-5p (and other miRNAs w/seed UUGGCAA)	TargetScan Human	Moderate (predicted)	AHCYL1	Cysteine Biosynthesis III (mammalia),Methionine Degradation I (to Homocysteine),Superpathway of Methionine Degradation
hsa-miR-182_st	miR-182-5p (and other miRNAs w/seed UUGGCAA)	TargetScan Human	Moderate (predicted)	AJUBA	HIPPO signaling
hsa-miR-182_st	miR-182-5p (and other miRNAs w/seed UUGGCAA)	TargetScan Human	High (predicted)	AK3	AMPK Signaling
hsa-miR-182_st	miR-182-5p (and other miRNAs w/seed UUGGCAA)	TargetScan Human	Moderate (predicted)	AKAP11	cAMP-mediated signaling,Cardiac β-adrenergic Signaling,Protein Kinase A Signaling
hsa-miR-182_st	miR-182-5p (and other miRNAs w/seed UUGGCAA)	TargetScan Human	Moderate (predicted)	ALS2	Amyotrophic Lateral Sclerosis Signaling
hsa-miR-182_st	miR-182-5p (and other miRNAs w/seed UUGGCAA)	TargetScan Human	Moderate (predicted)	ANG
hsa-miR-182_st	miR-182-5p (and other miRNAs w/seed UUGGCAA)	TargetScan Human	Moderate (predicted)	ANGPTL1	Angiopoietin Signaling
hsa-miR-182_st	miR-182-5p (and other miRNAs w/seed UUGGCAA)	TargetScan Human	Moderate (predicted)	ANK3
hsa-miR-182_st	miR-182-5p (and other miRNAs w/seed UUGGCAA)	TargetScan Human	Moderate (predicted)	ANKIB1
hsa-miR-182_st	miR-182-5p (and other miRNAs w/seed UUGGCAA)	TargetScan Human	Moderate (predicted)	ANKRD27
hsa-miR-182_st	miR-182-5p (and other miRNAs w/seed UUGGCAA)	TargetScan Human	Moderate (predicted)	ANKRD44
hsa-miR-182_st	miR-182-5p (and other miRNAs w/seed UUGGCAA)	TargetScan Human	Moderate (predicted)	ANKRD52
hsa-miR-182_st	miR-182-5p (and other miRNAs w/seed UUGGCAA)	TargetScan Human	Moderate (predicted)	ANKRD55
hsa-miR-182_st	miR-182-5p (and other miRNAs w/seed UUGGCAA)	TargetScan Human	Moderate (predicted)	ANP32B
hsa-miR-182_st	miR-182-5p (and other miRNAs w/seed UUGGCAA)	TargetScan Human	Moderate (predicted)	AP3M1
hsa-miR-182_st	miR-182-5p (and other miRNAs w/seed UUGGCAA)	TargetScan Human	High (predicted)	APBA2
hsa-miR-182_st	miR-182-5p (and other miRNAs w/seed UUGGCAA)	TargetScan Human	Moderate (predicted)	APITD1-CORT/CENPS
hsa-miR-182_st	miR-182-5p (and other miRNAs w/seed UUGGCAA)	TargetScan Human	Moderate (predicted)	APLN
hsa-miR-182_st	miR-182-5p (and other miRNAs w/seed UUGGCAA)	TargetScan Human	Moderate (predicted)	APOL6
hsa-miR-182_st	miR-182-5p (and other miRNAs w/seed UUGGCAA)	TargetScan Human	Moderate (predicted)	APPL1	Colorectal Cancer Metastasis Signaling,Wnt/β-catenin Signaling
hsa-miR-182_st	miR-182-5p (and other miRNAs w/seed UUGGCAA)	TargetScan Human	High (predicted)	AQP2	eNOS Signaling
hsa-miR-182_st	miR-182-5p (and other miRNAs w/seed UUGGCAA)	TargetScan Human	Moderate (predicted)	AQP9	eNOS Signaling
hsa-miR-182_st	miR-182-5p (and other miRNAs w/seed UUGGCAA)	TargetScan Human	High (predicted)	ARCN1	Caveolar-mediated Endocytosis Signaling
hsa-miR-182_st	miR-182-5p (and other miRNAs w/seed UUGGCAA)	TargetScan Human	Moderate (predicted)	ARF4	Integrin Signaling
hsa-miR-182_st	miR-182-5p (and other miRNAs w/seed UUGGCAA)	TargetScan Human	Moderate (predicted)	ARFGEF3
hsa-miR-182_st	miR-182-5p (and other miRNAs w/seed UUGGCAA)	TargetScan Human	Moderate (predicted)	ARHGAP12	Leukocyte Extravasation Signaling,RhoA Signaling,RhoGDI Signaling
hsa-miR-182_st	miR-182-5p (and other miRNAs w/seed UUGGCAA)	TargetScan Human	High (predicted)	ARHGAP6	Leukocyte Extravasation Signaling,RhoA Signaling,RhoGDI Signaling
hsa-miR-182_st	miR-182-5p (and other miRNAs w/seed UUGGCAA)	TargetScan Human	High (predicted)	ARHGEF12	Actin Cytoskeleton Signaling,Axonal Guidance Signaling,Breast Cancer Regulation by Stathmin1,Molecular Mechanisms of Cancer,Phospholipase C Signaling,Reelin Signaling in Neurons,RhoA Signaling,RhoGDI Signaling,Semaphorin Signaling in Neurons,Signaling by Rho Family GTPases,Thrombin Signaling
hsa-miR-182_st	miR-182-5p (and other miRNAs w/seed UUGGCAA)	TargetScan Human	High (predicted)	ARHGEF2	Breast Cancer Regulation by Stathmin1,Molecular Mechanisms of Cancer,Phospholipase C Signaling,Reelin Signaling in Neurons,RhoGDI Signaling,Signaling by Rho Family GTPases,Thrombin Signaling,Tight Junction Signaling
hsa-miR-182_st	miR-182-5p (and other miRNAs w/seed UUGGCAA)	TargetScan Human	High (predicted)	ARHGEF3	Breast Cancer Regulation by Stathmin1,Molecular Mechanisms of Cancer,Phospholipase C Signaling,Reelin Signaling in Neurons,RhoGDI Signaling,Signaling by Rho Family GTPases,Thrombin Signaling
hsa-miR-182_st	miR-182-5p (and other miRNAs w/seed UUGGCAA)	TargetScan Human	Moderate (predicted)	ARHGEF35
hsa-miR-182_st	miR-182-5p (and other miRNAs w/seed UUGGCAA)	TargetScan Human	Moderate (predicted)	ARID2	AMPK Signaling,Glucocorticoid Receptor Signaling,Hereditary Breast Cancer Signaling,RAR Activation,Role of BRCA1 in DNA Damage Response
hsa-miR-182_st	miR-182-5p (and other miRNAs w/seed UUGGCAA)	TargetScan Human	High (predicted)	ARL10
hsa-miR-182_st	miR-182-5p (and other miRNAs w/seed UUGGCAA)	TargetScan Human	Moderate (predicted)	ARL14
hsa-miR-182_st	miR-182-5p (and other miRNAs w/seed UUGGCAA)	TargetScan Human	Moderate (predicted)	ARL6
hsa-miR-182_st	miR-182-5p (and other miRNAs w/seed UUGGCAA)	TargetScan Human	Moderate (predicted)	ARMC1
hsa-miR-182_st	miR-182-5p (and other miRNAs w/seed UUGGCAA)	TargetScan Human	Moderate (predicted)	ARMCX1
hsa-miR-182_st	miR-182-5p (and other miRNAs w/seed UUGGCAA)	TargetScan Human	Moderate (predicted)	ARMCX5-GPRASP2/GPRASP2
hsa-miR-182_st	miR-182-5p (and other miRNAs w/seed UUGGCAA)	TargetScan Human	Moderate (predicted)	ARMT1
hsa-miR-182_st	miR-182-5p (and other miRNAs w/seed UUGGCAA)	TargetScan Human	Moderate (predicted)	ARSK
hsa-miR-182_st	miR-182-5p (and other miRNAs w/seed UUGGCAA)	TargetScan Human	Moderate (predicted)	AS3MT	Arsenate Detoxification I (Glutaredoxin)
hsa-miR-182_st	miR-182-5p (and other miRNAs w/seed UUGGCAA)	TargetScan Human	Moderate (predicted)	ASCC1
hsa-miR-182_st	miR-182-5p (and other miRNAs w/seed UUGGCAA)	TargetScan Human	High (predicted)	ASPN
hsa-miR-182_st	miR-182-5p (and other miRNAs w/seed UUGGCAA)	TargetScan Human	Moderate (predicted)	ASZ1
hsa-miR-182_st	miR-182-5p (and other miRNAs w/seed UUGGCAA)	TargetScan Human	Moderate (predicted)	ATF1	ATM Signaling,CD40 Signaling,Dopamine-DARPP32 Feedback in cAMP Signaling,ERK/MAPK Signaling,LPS-stimulated MAPK Signaling,p38 MAPK Signaling,PI3K Signaling in B Lymphocytes,Protein Kinase A Signaling,Role of BRCA1 in DNA Damage Response
hsa-miR-182_st	miR-182-5p (and other miRNAs w/seed UUGGCAA)	TargetScan Human	High (predicted)	ATF7	PI3K Signaling in B Lymphocytes
hsa-miR-182_st	miR-182-5p (and other miRNAs w/seed UUGGCAA)	TargetScan Human	High (predicted)	ATF7IP
hsa-miR-182_st	miR-182-5p (and other miRNAs w/seed UUGGCAA)	TargetScan Human	Moderate (predicted)	ATM	14-3-3-mediated Signaling,3-phosphoinositide Biosynthesis,Actin Cytoskeleton Signaling,Acute Myeloid Leukemia Signaling,Aldosterone Signaling in Epithelial Cells,AMPK Signaling,Amyotrophic Lateral Sclerosis Signaling,Angiopoietin Signaling,Antiproliferative Role of Somatostatin Receptor 2,Aryl Hydrocarbon Receptor Signaling,ATM Signaling,Axonal Guidance Signaling,B Cell Receptor Signaling,Breast …
hsa-miR-182_st	miR-182-5p (and other miRNAs w/seed UUGGCAA)	TargetScan Human	Moderate (predicted)	ATOH8
hsa-miR-182_st	miR-182-5p (and other miRNAs w/seed UUGGCAA)	TargetScan Human	High (predicted)	ATP13A3
hsa-miR-182_st	miR-182-5p (and other miRNAs w/seed UUGGCAA)	TargetScan Human	Moderate (predicted)	ATP1B3
hsa-miR-182_st	miR-182-5p (and other miRNAs w/seed UUGGCAA)	TargetScan Human	High (predicted)	ATP2B4	Calcium Signaling,Calcium Transport I
hsa-miR-182_st	miR-182-5p (and other miRNAs w/seed UUGGCAA)	TargetScan Human	Moderate (predicted)	ATP5L	Mitochondrial Dysfunction,Oxidative Phosphorylation
hsa-miR-182_st	miR-182-5p (and other miRNAs w/seed UUGGCAA)	TargetScan Human	Moderate (predicted)	AURKA	Cell Cycle: G2/M DNA Damage Checkpoint Regulation,Molecular Mechanisms of Cancer
hsa-miR-182_st	miR-182-5p (and other miRNAs w/seed UUGGCAA)	TargetScan Human	Moderate (predicted)	AVPI1
hsa-miR-182_st	miR-182-5p (and other miRNAs w/seed UUGGCAA)	TargetScan Human	Moderate (predicted)	AWAT1
hsa-miR-182_st	miR-182-5p (and other miRNAs w/seed UUGGCAA)	TargetScan Human	Moderate (predicted)	B3GNT2
hsa-miR-182_st	miR-182-5p (and other miRNAs w/seed UUGGCAA)	TargetScan Human	Moderate (predicted)	B4GALNT1
hsa-miR-182_st	miR-182-5p (and other miRNAs w/seed UUGGCAA)	TargetScan Human	Moderate (predicted)	BACE2	Amyloid Processing,Mitochondrial Dysfunction
hsa-miR-182_st	miR-182-5p (and other miRNAs w/seed UUGGCAA)	TargetScan Human	Moderate (predicted)	BAG1	Glucocorticoid Receptor Signaling,Protein Ubiquitination Pathway
hsa-miR-182_st	miR-182-5p (and other miRNAs w/seed UUGGCAA)	TargetScan Human	Moderate (predicted)	BAG4	TWEAK Signaling
hsa-miR-182_st	miR-182-5p (and other miRNAs w/seed UUGGCAA)	TargetScan Human	Moderate (predicted)	BCAT2	Isoleucine Degradation I,Leucine Degradation I,Valine Degradation I
hsa-miR-182_st	miR-182-5p (and other miRNAs w/seed UUGGCAA)	TargetScan Human	High (predicted)	BCL10	B Cell Receptor Signaling,CD28 Signaling in T Helper Cells,NF-κB Signaling,PI3K Signaling in B Lymphocytes,PKCθ Signaling in T Lymphocytes,Regulation of IL-2 Expression in Activated and Anergic T Lymphocytes,T Cell Receptor Signaling
hsa-miR-182_st	miR-182-5p (and other miRNAs w/seed UUGGCAA)	TargetScan Human	Moderate (predicted)	BCL2	Amyotrophic Lateral Sclerosis Signaling,Apoptosis Signaling,autophagy,Ceramide Signaling,Cytotoxic T Lymphocyte-mediated Apoptosis of Target Cells,Death Receptor Signaling,Docosahexaenoic Acid (DHA) Signaling,EIF2 Signaling,Glucocorticoid Receptor Signaling,Hepatic Fibrosis / Hepatic Stellate Cell Activation,IL-8 Signaling,Induction of Apoptosis by HIV1,Interferon Signaling,Melanocyte Development…
hsa-miR-182_st	miR-182-5p (and other miRNAs w/seed UUGGCAA)	TargetScan Human	Moderate (predicted)	BCL2A1	Apoptosis Signaling,B Cell Receptor Signaling,Docosahexaenoic Acid (DHA) Signaling,GM-CSF Signaling
hsa-miR-182_st	miR-182-5p (and other miRNAs w/seed UUGGCAA)	TargetScan Human	Moderate (predicted)	BCL2L10	Apoptosis Signaling
hsa-miR-182_st	miR-182-5p (and other miRNAs w/seed UUGGCAA)	TargetScan Human	High (predicted)	BCL2L12
hsa-miR-182_st	miR-182-5p (and other miRNAs w/seed UUGGCAA)	TargetScan Human	Moderate (predicted)	BCL2L13
hsa-miR-182_st	miR-182-5p (and other miRNAs w/seed UUGGCAA)	TargetScan Human	Moderate (predicted)	BDNF	Axonal Guidance Signaling,CDK5 Signaling,Corticotropin Releasing Hormone Signaling,Human Embryonic Stem Cell Pluripotency,Huntington's Disease Signaling,Neuropathic Pain Signaling In Dorsal Horn Neurons,Neurotrophin/TRK Signaling,PEDF Signaling,Thyroid Cancer Signaling
hsa-miR-182_st	miR-182-5p (and other miRNAs w/seed UUGGCAA)	TargetScan Human	Moderate (predicted)	BEST3
hsa-miR-182_st	miR-182-5p (and other miRNAs w/seed UUGGCAA)	TargetScan Human	Moderate (predicted)	BET1
hsa-miR-182_st	miR-182-5p (and other miRNAs w/seed UUGGCAA)	TargetScan Human	Moderate (predicted)	BFSP1
hsa-miR-182_st	miR-182-5p (and other miRNAs w/seed UUGGCAA)	TargetScan Human	Moderate (predicted)	BHLHE22
hsa-miR-182_st	miR-182-5p (and other miRNAs w/seed UUGGCAA)	TargetScan Human	Moderate (predicted)	BLOC1S5
hsa-miR-182_st	miR-182-5p (and other miRNAs w/seed UUGGCAA)	TargetScan Human	Moderate (predicted)	BMP3	Axonal Guidance Signaling,Basal Cell Carcinoma Signaling,BMP signaling pathway,Factors Promoting Cardiogenesis in Vertebrates,Human Embryonic Stem Cell Pluripotency,Molecular Mechanisms of Cancer,Role of NANOG in Mammalian Embryonic Stem Cell Pluripotency,Role of Osteoblasts, Osteoclasts and Chondrocytes in Rheumatoid Arthritis
hsa-miR-182_st	miR-182-5p (and other miRNAs w/seed UUGGCAA)	TargetScan Human	High (predicted)	BMP5	Axonal Guidance Signaling,Basal Cell Carcinoma Signaling,BMP signaling pathway,Cardiomyocyte Differentiation via BMP Receptors,Factors Promoting Cardiogenesis in Vertebrates,Human Embryonic Stem Cell Pluripotency,Molecular Mechanisms of Cancer,Role of NANOG in Mammalian Embryonic Stem Cell Pluripotency,Role of Osteoblasts, Osteoclasts and Chondrocytes in Rheumatoid Arthritis
hsa-miR-182_st	miR-182-5p (and other miRNAs w/seed UUGGCAA)	TargetScan Human	Moderate (predicted)	BMPR1A	Adipogenesis pathway,BMP signaling pathway,Cardiomyocyte Differentiation via BMP Receptors,Factors Promoting Cardiogenesis in Vertebrates,Human Embryonic Stem Cell Pluripotency,Molecular Mechanisms of Cancer,Mouse Embryonic Stem Cell Pluripotency,NF-κB Signaling,PTEN Signaling,Role of NANOG in Mammalian Embryonic Stem Cell Pluripotency,Role of Osteoblasts, Osteoclasts and Chondrocytes in Rheumato…
hsa-miR-182_st	miR-182-5p (and other miRNAs w/seed UUGGCAA)	TargetScan Human	High (predicted)	BMPR1B	BMP signaling pathway,Cardiomyocyte Differentiation via BMP Receptors,Factors Promoting Cardiogenesis in Vertebrates,Molecular Mechanisms of Cancer,NF-κB Signaling,PTEN Signaling,Role of NANOG in Mammalian Embryonic Stem Cell Pluripotency,STAT3 Pathway,TGF-β Signaling
hsa-miR-182_st	miR-182-5p (and other miRNAs w/seed UUGGCAA)	TargetScan Human	Moderate (predicted)	BMT2
hsa-miR-182_st	miR-182-5p (and other miRNAs w/seed UUGGCAA)	TargetScan Human	Moderate (predicted)	BNC2
hsa-miR-182_st	miR-182-5p (and other miRNAs w/seed UUGGCAA)	TargetScan Human	Moderate (predicted)	BNIP3
hsa-miR-182_st	miR-182-5p (and other miRNAs w/seed UUGGCAA)	TargetScan Human	High (predicted)	BOD1L1
hsa-miR-182_st	miR-182-5p (and other miRNAs w/seed UUGGCAA)	TargetScan Human	High (predicted)	BOD1L2
hsa-miR-182_st	miR-182-5p (and other miRNAs w/seed UUGGCAA)	TargetScan Human	Moderate (predicted)	BPY2 (includes others)
hsa-miR-182_st	miR-182-5p (and other miRNAs w/seed UUGGCAA)	TargetScan Human	High (predicted)	BRMS1L
hsa-miR-182_st	miR-182-5p (and other miRNAs w/seed UUGGCAA)	TargetScan Human	Moderate (predicted)	BRPF3
hsa-miR-182_st	miR-182-5p (and other miRNAs w/seed UUGGCAA)	TargetScan Human	High (predicted)	BTLA
hsa-miR-182_st	miR-182-5p (and other miRNAs w/seed UUGGCAA)	TargetScan Human	Moderate (predicted)	C10orf105
hsa-miR-182_st	miR-182-5p (and other miRNAs w/seed UUGGCAA)	TargetScan Human	Moderate (predicted)	C10orf131
hsa-miR-182_st	miR-182-5p (and other miRNAs w/seed UUGGCAA)	TargetScan Human	Moderate (predicted)	C10orf54
hsa-miR-182_st	miR-182-5p (and other miRNAs w/seed UUGGCAA)	TargetScan Human	High (predicted)	C11orf71
hsa-miR-182_st	miR-182-5p (and other miRNAs w/seed UUGGCAA)	TargetScan Human	Moderate (predicted)	C12orf4
hsa-miR-182_st	miR-182-5p (and other miRNAs w/seed UUGGCAA)	TargetScan Human	Moderate (predicted)	C12orf60
hsa-miR-182_st	miR-182-5p (and other miRNAs w/seed UUGGCAA)	TargetScan Human	High (predicted)	C12orf73
hsa-miR-182_st	miR-182-5p (and other miRNAs w/seed UUGGCAA)	TargetScan Human	Moderate (predicted)	C12orf76
hsa-miR-182_st	miR-182-5p (and other miRNAs w/seed UUGGCAA)	TargetScan Human	Moderate (predicted)	C16orf70
hsa-miR-182_st	miR-182-5p (and other miRNAs w/seed UUGGCAA)	TargetScan Human	Moderate (predicted)	C16orf87
hsa-miR-182_st	miR-182-5p (and other miRNAs w/seed UUGGCAA)	TargetScan Human	Moderate (predicted)	C16orf91
hsa-miR-182_st	miR-182-5p (and other miRNAs w/seed UUGGCAA)	TargetScan Human	Moderate (predicted)	C17orf105
hsa-miR-182_st	miR-182-5p (and other miRNAs w/seed UUGGCAA)	TargetScan Human	Moderate (predicted)	C17orf112
hsa-miR-182_st	miR-182-5p (and other miRNAs w/seed UUGGCAA)	TargetScan Human	Moderate (predicted)	C17orf78
hsa-miR-182_st	miR-182-5p (and other miRNAs w/seed UUGGCAA)	TargetScan Human	Moderate (predicted)	C20orf24
hsa-miR-182_st	miR-182-5p (and other miRNAs w/seed UUGGCAA)	TargetScan Human	High (predicted)	C21orf91
hsa-miR-182_st	miR-182-5p (and other miRNAs w/seed UUGGCAA)	TargetScan Human	High (predicted)	C3orf33
hsa-miR-182_st	miR-182-5p (and other miRNAs w/seed UUGGCAA)	TargetScan Human	High (predicted)	C3orf58
hsa-miR-182_st	miR-182-5p (and other miRNAs w/seed UUGGCAA)	TargetScan Human	Moderate (predicted)	C5orf22
hsa-miR-182_st	miR-182-5p (and other miRNAs w/seed UUGGCAA)	TargetScan Human	Moderate (predicted)	C5orf67
hsa-miR-182_st	miR-182-5p (and other miRNAs w/seed UUGGCAA)	TargetScan Human	Moderate (predicted)	C6orf118
hsa-miR-182_st	miR-182-5p (and other miRNAs w/seed UUGGCAA)	TargetScan Human	Moderate (predicted)	CACNA1E	Amyotrophic Lateral Sclerosis Signaling,Cardiac Hypertrophy Signaling,Cardiac β-adrenergic Signaling,Cellular Effects of Sildenafil (Viagra),Dopamine-DARPP32 Feedback in cAMP Signaling,Maturity Onset Diabetes of Young (MODY) Signaling,Nitric Oxide Signaling in the Cardiovascular System
hsa-miR-182_st	miR-182-5p (and other miRNAs w/seed UUGGCAA)	TargetScan Human	High (predicted)	CACNA2D1
hsa-miR-182_st	miR-182-5p (and other miRNAs w/seed UUGGCAA)	TargetScan Human	Moderate (predicted)	CACNB2
hsa-miR-182_st	miR-182-5p (and other miRNAs w/seed UUGGCAA)	TargetScan Human	High (predicted)	CACNB4
hsa-miR-182_st	miR-182-5p (and other miRNAs w/seed UUGGCAA)	TargetScan Human	High (predicted)	CADM2
hsa-miR-182_st	miR-182-5p (and other miRNAs w/seed UUGGCAA)	TargetScan Human	Moderate (predicted)	CALB1	VDR/RXR Activation
hsa-miR-182_st	miR-182-5p (and other miRNAs w/seed UUGGCAA)	TargetScan Human	Moderate (predicted)	CALCR	G-Protein Coupled Receptor Signaling,Gαq Signaling,Role of Osteoblasts, Osteoclasts and Chondrocytes in Rheumatoid Arthritis
hsa-miR-182_st	miR-182-5p (and other miRNAs w/seed UUGGCAA)	TargetScan Human	High (predicted)	CAMK2N1
hsa-miR-182_st	miR-182-5p (and other miRNAs w/seed UUGGCAA)	TargetScan Human	Moderate (predicted)	CAMKK2	AMPK Signaling,Calcium Signaling,Dopamine-DARPP32 Feedback in cAMP Signaling
hsa-miR-182_st	miR-182-5p (and other miRNAs w/seed UUGGCAA)	TargetScan Human	Moderate (predicted)	CAMSAP2
hsa-miR-182_st	miR-182-5p (and other miRNAs w/seed UUGGCAA)	TargetScan Human	Moderate (predicted)	CAP2
hsa-miR-182_st	miR-182-5p (and other miRNAs w/seed UUGGCAA)	TargetScan Human	Moderate (predicted)	CAPN5	Amyloid Processing,Amyotrophic Lateral Sclerosis Signaling,Apoptosis Signaling,FAK Signaling,Huntington's Disease Signaling,Integrin Signaling,nNOS Signaling in Neurons,Regulation of Cellular Mechanics by Calpain Protease
hsa-miR-182_st	miR-182-5p (and other miRNAs w/seed UUGGCAA)	TargetScan Human	Moderate (predicted)	CAPNS2
hsa-miR-182_st	miR-182-5p (and other miRNAs w/seed UUGGCAA)	TargetScan Human	Moderate (predicted)	CASP2	Apoptosis Signaling,Death Receptor Signaling,Endothelin-1 Signaling,Huntington's Disease Signaling,Sphingosine-1-phosphate Signaling,TNFR1 Signaling
hsa-miR-182_st	miR-182-5p (and other miRNAs w/seed UUGGCAA)	TargetScan Human	Moderate (predicted)	CASP9	Amyotrophic Lateral Sclerosis Signaling,Angiopoietin Signaling,Apoptosis Signaling,CD27 Signaling in Lymphocytes,Colorectal Cancer Metastasis Signaling,Cytotoxic T Lymphocyte-mediated Apoptosis of Target Cells,Death Receptor Signaling,Docosahexaenoic Acid (DHA) Signaling,Endometrial Cancer Signaling,Endoplasmic Reticulum Stress Pathway,Endothelin-1 Signaling,eNOS Signaling,Granzyme B Signaling,HE…
hsa-miR-182_st	miR-182-5p (and other miRNAs w/seed UUGGCAA)	TargetScan Human	Moderate (predicted)	CBARP
hsa-miR-182_st	miR-182-5p (and other miRNAs w/seed UUGGCAA)	TargetScan Human	Moderate (predicted)	CBFA2T3
hsa-miR-182_st	miR-182-5p (and other miRNAs w/seed UUGGCAA)	TargetScan Human	Moderate (predicted)	CBLN4
hsa-miR-182_st	miR-182-5p (and other miRNAs w/seed UUGGCAA)	TargetScan Human	Moderate (predicted)	CBX2
hsa-miR-182_st	miR-182-5p (and other miRNAs w/seed UUGGCAA)	TargetScan Human	Moderate (predicted)	CCDC117
hsa-miR-182_st	miR-182-5p (and other miRNAs w/seed UUGGCAA)	TargetScan Human	Moderate (predicted)	CCDC129
hsa-miR-182_st	miR-182-5p (and other miRNAs w/seed UUGGCAA)	TargetScan Human	Moderate (predicted)	CCDC144A
hsa-miR-182_st	miR-182-5p (and other miRNAs w/seed UUGGCAA)	TargetScan Human	Moderate (predicted)	CCDC33
hsa-miR-182_st	miR-182-5p (and other miRNAs w/seed UUGGCAA)	TargetScan Human	Moderate (predicted)	CCDC38
hsa-miR-182_st	miR-182-5p (and other miRNAs w/seed UUGGCAA)	TargetScan Human	Moderate (predicted)	CCDC88A
hsa-miR-182_st	miR-182-5p (and other miRNAs w/seed UUGGCAA)	TargetScan Human	Moderate (predicted)	CCDC92
hsa-miR-182_st	miR-182-5p (and other miRNAs w/seed UUGGCAA)	TargetScan Human	Moderate (predicted)	CCL3	Agranulocyte Adhesion and Diapedesis,CCR5 Signaling in Macrophages,Communication between Innate and Adaptive Immune Cells,Differential Regulation of Cytokine Production in Intestinal Epithelial Cells by IL-17A and IL-17F,Differential Regulation of Cytokine Production in Macrophages and T Helper Cells by IL-17A and IL-17F,Glucocorticoid Receptor Signaling,Granulocyte Adhesion and Diapedesis,Pathog…
hsa-miR-182_st	miR-182-5p (and other miRNAs w/seed UUGGCAA)	TargetScan Human	High (predicted)	CCL3L1	Agranulocyte Adhesion and Diapedesis,Granulocyte Adhesion and Diapedesis
hsa-miR-182_st	miR-182-5p (and other miRNAs w/seed UUGGCAA)	TargetScan Human	High (predicted)	CCL3L3	Agranulocyte Adhesion and Diapedesis,Communication between Innate and Adaptive Immune Cells,Granulocyte Adhesion and Diapedesis
hsa-miR-182_st	miR-182-5p (and other miRNAs w/seed UUGGCAA)	TargetScan Human	High (predicted)	CCNC	Estrogen Receptor Signaling,VDR/RXR Activation
hsa-miR-182_st	miR-182-5p (and other miRNAs w/seed UUGGCAA)	TargetScan Human	Moderate (predicted)	CCND2	Aryl Hydrocarbon Receptor Signaling,Cell Cycle: G1/S Checkpoint Regulation,Cyclins and Cell Cycle Regulation,GADD45 Signaling,IL-8 Signaling,Molecular Mechanisms of Cancer,p53 Signaling
hsa-miR-182_st	miR-182-5p (and other miRNAs w/seed UUGGCAA)	TargetScan Human	Moderate (predicted)	CCND3	Aryl Hydrocarbon Receptor Signaling,Cell Cycle: G1/S Checkpoint Regulation,Cyclins and Cell Cycle Regulation,GADD45 Signaling,IL-8 Signaling,Molecular Mechanisms of Cancer
hsa-miR-182_st	miR-182-5p (and other miRNAs w/seed UUGGCAA)	TargetScan Human	Moderate (predicted)	CCNJ
hsa-miR-182_st	miR-182-5p (and other miRNAs w/seed UUGGCAA)	TargetScan Human	Moderate (predicted)	CCNY
hsa-miR-182_st	miR-182-5p (and other miRNAs w/seed UUGGCAA)	TargetScan Human	Moderate (predicted)	CCR8	Th1 and Th2 Activation Pathway,Th2 Pathway
hsa-miR-182_st	miR-182-5p (and other miRNAs w/seed UUGGCAA)	TargetScan Human	Moderate (predicted)	CCR9
hsa-miR-182_st	miR-182-5p (and other miRNAs w/seed UUGGCAA)	TargetScan Human	Moderate (predicted)	CCSER1
hsa-miR-182_st	miR-182-5p (and other miRNAs w/seed UUGGCAA)	TargetScan Human	Moderate (predicted)	CCT8L2
hsa-miR-182_st	miR-182-5p (and other miRNAs w/seed UUGGCAA)	TargetScan Human	High (predicted)	CD164
hsa-miR-182_st	miR-182-5p (and other miRNAs w/seed UUGGCAA)	TargetScan Human	Moderate (predicted)	CD1A	Dendritic Cell Maturation,Lipid Antigen Presentation by CD1
hsa-miR-182_st	miR-182-5p (and other miRNAs w/seed UUGGCAA)	TargetScan Human	High (predicted)	CD226	Crosstalk between Dendritic Cells and Natural Killer Cells
hsa-miR-182_st	miR-182-5p (and other miRNAs w/seed UUGGCAA)	TargetScan Human	High (predicted)	CD2AP	Clathrin-mediated Endocytosis Signaling
hsa-miR-182_st	miR-182-5p (and other miRNAs w/seed UUGGCAA)	TargetScan Human	Moderate (predicted)	CD300A	Natural Killer Cell Signaling
hsa-miR-182_st	miR-182-5p (and other miRNAs w/seed UUGGCAA)	TargetScan Human	Moderate (predicted)	CD47	Inhibition of Angiogenesis by TSP1
hsa-miR-182_st	miR-182-5p (and other miRNAs w/seed UUGGCAA)	TargetScan Human	Moderate (predicted)	CD69	Crosstalk between Dendritic Cells and Natural Killer Cells
hsa-miR-182_st	miR-182-5p (and other miRNAs w/seed UUGGCAA)	TargetScan Human	Moderate (predicted)	CD96
hsa-miR-182_st	miR-182-5p (and other miRNAs w/seed UUGGCAA)	TargetScan Human	Moderate (predicted)	CDC37	PI3K/AKT Signaling
hsa-miR-182_st	miR-182-5p (and other miRNAs w/seed UUGGCAA)	TargetScan Human	Moderate (predicted)	CDC42BPA	Cdc42 Signaling
hsa-miR-182_st	miR-182-5p (and other miRNAs w/seed UUGGCAA)	TargetScan Human	Moderate (predicted)	CDC42SE2
hsa-miR-182_st	miR-182-5p (and other miRNAs w/seed UUGGCAA)	TargetScan Human	Moderate (predicted)	CDH20	Gα12/13 Signaling,RhoGDI Signaling,Signaling by Rho Family GTPases
hsa-miR-182_st	miR-182-5p (and other miRNAs w/seed UUGGCAA)	TargetScan Human	Moderate (predicted)	CDHR3
hsa-miR-182_st	miR-182-5p (and other miRNAs w/seed UUGGCAA)	TargetScan Human	Moderate (predicted)	CDK3
hsa-miR-182_st	miR-182-5p (and other miRNAs w/seed UUGGCAA)	TargetScan Human	Moderate (predicted)	CDKN2C	Cell Cycle: G1/S Checkpoint Regulation,Cyclins and Cell Cycle Regulation,Glioma Signaling,Molecular Mechanisms of Cancer
hsa-miR-182_st	miR-182-5p (and other miRNAs w/seed UUGGCAA)	TargetScan Human	Moderate (predicted)	CEACAM8
hsa-miR-182_st	miR-182-5p (and other miRNAs w/seed UUGGCAA)	TargetScan Human	Moderate (predicted)	CEBPA	Acute Myeloid Leukemia Signaling,Adipogenesis pathway,Glucocorticoid Receptor Signaling,Growth Hormone Signaling,Role of Macrophages, Fibroblasts and Endothelial Cells in Rheumatoid Arthritis,Sumoylation Pathway,Tight Junction Signaling,Unfolded protein response,VDR/RXR Activation
hsa-miR-182_st	miR-182-5p (and other miRNAs w/seed UUGGCAA)	TargetScan Human	Moderate (predicted)	CELF1
hsa-miR-182_st	miR-182-5p (and other miRNAs w/seed UUGGCAA)	TargetScan Human	High (predicted)	CELF6
hsa-miR-182_st	miR-182-5p (and other miRNAs w/seed UUGGCAA)	TargetScan Human	Moderate (predicted)	CENPP
hsa-miR-182_st	miR-182-5p (and other miRNAs w/seed UUGGCAA)	TargetScan Human	Moderate (predicted)	CENPQ
hsa-miR-182_st	miR-182-5p (and other miRNAs w/seed UUGGCAA)	TargetScan Human	Moderate (predicted)	CEP128
hsa-miR-182_st	miR-182-5p (and other miRNAs w/seed UUGGCAA)	TargetScan Human	Moderate (predicted)	CEP135
hsa-miR-182_st	miR-182-5p (and other miRNAs w/seed UUGGCAA)	TargetScan Human	Moderate (predicted)	CEP250
hsa-miR-182_st	miR-182-5p (and other miRNAs w/seed UUGGCAA)	TargetScan Human	High (predicted)	CEP83
hsa-miR-182_st	miR-182-5p (and other miRNAs w/seed UUGGCAA)	TargetScan Human	Moderate (predicted)	CERS2
hsa-miR-182_st	miR-182-5p (and other miRNAs w/seed UUGGCAA)	TargetScan Human	High (predicted)	CFL1	Actin Cytoskeleton Signaling,Axonal Guidance Signaling,B Cell Receptor Signaling,CCR3 Signaling in Eosinophils,Cdc42 Signaling,Chemokine Signaling,Ephrin A Signaling,Ephrin B Signaling,Ephrin Receptor Signaling,Germ Cell-Sertoli Cell Junction Signaling,ILK Signaling,PAK Signaling,Rac Signaling,Regulation of Actin-based Motility by Rho,RhoA Signaling,RhoGDI Signaling,Role of Tissue Factor in Cance…
hsa-miR-182_st	miR-182-5p (and other miRNAs w/seed UUGGCAA)	TargetScan Human	Moderate (predicted)	CHAMP1
hsa-miR-182_st	miR-182-5p (and other miRNAs w/seed UUGGCAA)	TargetScan Human	High (predicted)	CHIC1
hsa-miR-182_st	miR-182-5p (and other miRNAs w/seed UUGGCAA)	TargetScan Human	High (predicted)	CHMP1A	Axonal Guidance Signaling
hsa-miR-182_st	miR-182-5p (and other miRNAs w/seed UUGGCAA)	TargetScan Human	High (predicted)	CHMP2B	Mechanisms of Viral Exit from Host Cells
hsa-miR-182_st	miR-182-5p (and other miRNAs w/seed UUGGCAA)	TargetScan Human	Moderate (predicted)	CHMP7
hsa-miR-182_st	miR-182-5p (and other miRNAs w/seed UUGGCAA)	TargetScan Human	Moderate (predicted)	CHPF2	Chondroitin and Dermatan Biosynthesis,Chondroitin Sulfate Biosynthesis,Dermatan Sulfate Biosynthesis
hsa-miR-182_st	miR-182-5p (and other miRNAs w/seed UUGGCAA)	TargetScan Human	Moderate (predicted)	CHRM5	cAMP-mediated signaling,G-Protein Coupled Receptor Signaling,Gαq Signaling,Gαs Signaling
hsa-miR-182_st	miR-182-5p (and other miRNAs w/seed UUGGCAA)	TargetScan Human	Moderate (predicted)	CHST1	Chondroitin Sulfate Biosynthesis,Chondroitin Sulfate Biosynthesis (Late Stages),Dermatan Sulfate Biosynthesis,Dermatan Sulfate Biosynthesis (Late Stages),Heparan Sulfate Biosynthesis,Heparan Sulfate Biosynthesis (Late Stages),LPS/IL-1 Mediated Inhibition of RXR Function,Xenobiotic Metabolism Signaling
hsa-miR-182_st	miR-182-5p (and other miRNAs w/seed UUGGCAA)	TargetScan Human	Moderate (predicted)	CHST11	Chondroitin Sulfate Biosynthesis,Chondroitin Sulfate Biosynthesis (Late Stages),Dermatan Sulfate Biosynthesis,Dermatan Sulfate Biosynthesis (Late Stages),Heparan Sulfate Biosynthesis,Heparan Sulfate Biosynthesis (Late Stages),LPS/IL-1 Mediated Inhibition of RXR Function,Xenobiotic Metabolism Signaling
hsa-miR-182_st	miR-182-5p (and other miRNAs w/seed UUGGCAA)	TargetScan Human	Moderate (predicted)	CIAPIN1
hsa-miR-182_st	miR-182-5p (and other miRNAs w/seed UUGGCAA)	TargetScan Human	Moderate (predicted)	CITED2	PPAR Signaling,RAR Activation,Xenobiotic Metabolism Signaling
hsa-miR-182_st	miR-182-5p (and other miRNAs w/seed UUGGCAA)	TargetScan Human	Moderate (predicted)	CLDN16	Agranulocyte Adhesion and Diapedesis,Granulocyte Adhesion and Diapedesis,Leukocyte Extravasation Signaling,Sertoli Cell-Sertoli Cell Junction Signaling,Tight Junction Signaling
hsa-miR-182_st	miR-182-5p (and other miRNAs w/seed UUGGCAA)	TargetScan Human	Moderate (predicted)	CLDN20	Agranulocyte Adhesion and Diapedesis,Granulocyte Adhesion and Diapedesis,Leukocyte Extravasation Signaling,Sertoli Cell-Sertoli Cell Junction Signaling,Tight Junction Signaling
hsa-miR-182_st	miR-182-5p (and other miRNAs w/seed UUGGCAA)	TargetScan Human	Moderate (predicted)	CLEC4G
hsa-miR-182_st	miR-182-5p (and other miRNAs w/seed UUGGCAA)	TargetScan Human	Moderate (predicted)	CLIC5
hsa-miR-182_st	miR-182-5p (and other miRNAs w/seed UUGGCAA)	TargetScan Human	Moderate (predicted)	CLLU1
hsa-miR-182_st	miR-182-5p (and other miRNAs w/seed UUGGCAA)	TargetScan Human	Moderate (predicted)	CLOCK	Adipogenesis pathway,Circadian Rhythm Signaling,PPARα/RXRα Activation
hsa-miR-182_st	miR-182-5p (and other miRNAs w/seed UUGGCAA)	TargetScan Human	High (predicted)	CLPTM1L
hsa-miR-182_st	miR-182-5p (and other miRNAs w/seed UUGGCAA)	TargetScan Human	Moderate (predicted)	CNBD2
hsa-miR-182_st	miR-182-5p (and other miRNAs w/seed UUGGCAA)	TargetScan Human	Moderate (predicted)	CNKSR1	Ceramide Signaling
hsa-miR-182_st	miR-182-5p (and other miRNAs w/seed UUGGCAA)	TargetScan Human	High (predicted)	CNMD
hsa-miR-182_st	miR-182-5p (and other miRNAs w/seed UUGGCAA)	TargetScan Human	Moderate (predicted)	CNN3
hsa-miR-182_st	miR-182-5p (and other miRNAs w/seed UUGGCAA)	TargetScan Human	Moderate (predicted)	CNNM3
hsa-miR-182_st	miR-182-5p (and other miRNAs w/seed UUGGCAA)	TargetScan Human	Moderate (predicted)	CNPY1
hsa-miR-182_st	miR-182-5p (and other miRNAs w/seed UUGGCAA)	TargetScan Human	Moderate (predicted)	CNST
hsa-miR-182_st	miR-182-5p (and other miRNAs w/seed UUGGCAA)	TargetScan Human	Moderate (predicted)	CNTN1	Notch Signaling
hsa-miR-182_st	miR-182-5p (and other miRNAs w/seed UUGGCAA)	TargetScan Human	Moderate (predicted)	COG3
hsa-miR-182_st	miR-182-5p (and other miRNAs w/seed UUGGCAA)	TargetScan Human	Moderate (predicted)	COL25A1	Hepatic Fibrosis / Hepatic Stellate Cell Activation
hsa-miR-182_st	miR-182-5p (and other miRNAs w/seed UUGGCAA)	TargetScan Human	Moderate (predicted)	COL4A4	Hepatic Fibrosis / Hepatic Stellate Cell Activation
hsa-miR-182_st	miR-182-5p (and other miRNAs w/seed UUGGCAA)	TargetScan Human	High (predicted)	COPS5	Axonal Guidance Signaling,HIF1α Signaling,Hypoxia Signaling in the Cardiovascular System
hsa-miR-182_st	miR-182-5p (and other miRNAs w/seed UUGGCAA)	TargetScan Human	High (predicted)	CORO1C
hsa-miR-182_st	miR-182-5p (and other miRNAs w/seed UUGGCAA)	TargetScan Human	Moderate (predicted)	COTL1
hsa-miR-182_st	miR-182-5p (and other miRNAs w/seed UUGGCAA)	TargetScan Human	Moderate (predicted)	COX7B	Mitochondrial Dysfunction,Oxidative Phosphorylation
hsa-miR-182_st	miR-182-5p (and other miRNAs w/seed UUGGCAA)	TargetScan Human	Moderate (predicted)	CREB1	AMPK Signaling,ATM Signaling,B Cell Receptor Signaling,BMP signaling pathway,Calcium Signaling,cAMP-mediated signaling,Cardiac Hypertrophy Signaling,Circadian Rhythm Signaling,Corticotropin Releasing Hormone Signaling,CREB Signaling in Neurons,Dendritic Cell Maturation,Dopamine-DARPP32 Feedback in cAMP Signaling,Ephrin Receptor Signaling,ERK/MAPK Signaling,ERK5 Signaling,Estrogen-Dependent Breast…
hsa-miR-182_st	miR-182-5p (and other miRNAs w/seed UUGGCAA)	TargetScan Human	High (predicted)	CRISP3
hsa-miR-182_st	miR-182-5p (and other miRNAs w/seed UUGGCAA)	TargetScan Human	Moderate (predicted)	CRKL	Actin Cytoskeleton Signaling,Axonal Guidance Signaling,Chronic Myeloid Leukemia Signaling,Ephrin Receptor Signaling,ERK/MAPK Signaling,FGF Signaling,HGF Signaling,IL-3 Signaling,Insulin Receptor Signaling,Integrin Signaling,Leukocyte Extravasation Signaling,Neuregulin Signaling,PDGF Signaling,Reelin Signaling in Neurons,Role of PI3K/AKT Signaling in the Pathogenesis of Influenza,SAPK/JNK Signaling
hsa-miR-182_st	miR-182-5p (and other miRNAs w/seed UUGGCAA)	TargetScan Human	Moderate (predicted)	CSRNP3
hsa-miR-182_st	miR-182-5p (and other miRNAs w/seed UUGGCAA)	TargetScan Human	Moderate (predicted)	CSRP3
hsa-miR-182_st	miR-182-5p (and other miRNAs w/seed UUGGCAA)	TargetScan Human	Moderate (predicted)	CSTF2T
hsa-miR-182_st	miR-182-5p (and other miRNAs w/seed UUGGCAA)	TargetScan Human	Moderate (predicted)	CTDSP1
hsa-miR-182_st	miR-182-5p (and other miRNAs w/seed UUGGCAA)	TargetScan Human	Moderate (predicted)	CTDSP2
hsa-miR-182_st	miR-182-5p (and other miRNAs w/seed UUGGCAA)	TargetScan Human	Moderate (predicted)	CTDSPL
hsa-miR-182_st	miR-182-5p (and other miRNAs w/seed UUGGCAA)	TargetScan Human	High (predicted)	CTTN	Agrin Interactions at Neuromuscular Junction,Clathrin-mediated Endocytosis Signaling,Integrin Signaling,Leukocyte Extravasation Signaling
hsa-miR-182_st	miR-182-5p (and other miRNAs w/seed UUGGCAA)	TargetScan Human	High (predicted)	CUL5
hsa-miR-182_st	miR-182-5p (and other miRNAs w/seed UUGGCAA)	TargetScan Human	Moderate (predicted)	CUZD1
hsa-miR-182_st	miR-182-5p (and other miRNAs w/seed UUGGCAA)	TargetScan Human	Moderate (predicted)	CYB561
hsa-miR-182_st	miR-182-5p (and other miRNAs w/seed UUGGCAA)	TargetScan Human	Moderate (predicted)	CYCS	Amyotrophic Lateral Sclerosis Signaling,Apoptosis Signaling,CD27 Signaling in Lymphocytes,Ceramide Signaling,Cytotoxic T Lymphocyte-mediated Apoptosis of Target Cells,Death Receptor Signaling,Docosahexaenoic Acid (DHA) Signaling,Granzyme B Signaling,Huntington's Disease Signaling,Induction of Apoptosis by HIV1,Lymphotoxin β Receptor Signaling,Mitochondrial Dysfunction,Molecular Mechanisms of Canc…
hsa-miR-182_st	miR-182-5p (and other miRNAs w/seed UUGGCAA)	TargetScan Human	Moderate (predicted)	CYP51A1	Acetone Degradation I (to Methylglyoxal),Bupropion Degradation,Cholesterol Biosynthesis I,Cholesterol Biosynthesis II (via 24,25-dihydrolanosterol),Cholesterol Biosynthesis III (via Desmosterol),Estrogen Biosynthesis,LXR/RXR Activation,Melatonin Degradation I,Nicotine Degradation II,Nicotine Degradation III,Superpathway of Cholesterol Biosynthesis,Superpathway of Melatonin Degradation,Zymosterol …
hsa-miR-182_st	miR-182-5p (and other miRNAs w/seed UUGGCAA)	TargetScan Human	Moderate (predicted)	DAAM1	PCP pathway,Role of Macrophages, Fibroblasts and Endothelial Cells in Rheumatoid Arthritis
hsa-miR-182_st	miR-182-5p (and other miRNAs w/seed UUGGCAA)	TargetScan Human	Moderate (predicted)	DAB1	Reelin Signaling in Neurons
hsa-miR-182_st	miR-182-5p (and other miRNAs w/seed UUGGCAA)	TargetScan Human	Moderate (predicted)	DAB2IP
hsa-miR-182_st	miR-182-5p (and other miRNAs w/seed UUGGCAA)	TargetScan Human	Moderate (predicted)	DACT1
hsa-miR-182_st	miR-182-5p (and other miRNAs w/seed UUGGCAA)	TargetScan Human	High (predicted)	DAP
hsa-miR-182_st	miR-182-5p (and other miRNAs w/seed UUGGCAA)	TargetScan Human	Moderate (predicted)	DAW1
hsa-miR-182_st	miR-182-5p (and other miRNAs w/seed UUGGCAA)	TargetScan Human	Moderate (predicted)	DAZAP2
hsa-miR-182_st	miR-182-5p (and other miRNAs w/seed UUGGCAA)	TargetScan Human	Moderate (predicted)	DCAF12
hsa-miR-182_st	miR-182-5p (and other miRNAs w/seed UUGGCAA)	TargetScan Human	Moderate (predicted)	DCBLD1
hsa-miR-182_st	miR-182-5p (and other miRNAs w/seed UUGGCAA)	TargetScan Human	Moderate (predicted)	DCTN3
hsa-miR-182_st	miR-182-5p (and other miRNAs w/seed UUGGCAA)	TargetScan Human	Moderate (predicted)	DCTN5
hsa-miR-182_st	miR-182-5p (and other miRNAs w/seed UUGGCAA)	TargetScan Human	High (predicted)	DCUN1D1
hsa-miR-182_st	miR-182-5p (and other miRNAs w/seed UUGGCAA)	TargetScan Human	Moderate (predicted)	DCUN1D3
hsa-miR-182_st	miR-182-5p (and other miRNAs w/seed UUGGCAA)	TargetScan Human	Moderate (predicted)	DCUN1D4
hsa-miR-182_st	miR-182-5p (and other miRNAs w/seed UUGGCAA)	TargetScan Human	Moderate (predicted)	DCX	Reelin Signaling in Neurons
hsa-miR-182_st	miR-182-5p (and other miRNAs w/seed UUGGCAA)	TargetScan Human	Moderate (predicted)	DDAH1
hsa-miR-182_st	miR-182-5p (and other miRNAs w/seed UUGGCAA)	TargetScan Human	Moderate (predicted)	DENND2C
hsa-miR-182_st	miR-182-5p (and other miRNAs w/seed UUGGCAA)	TargetScan Human	Moderate (predicted)	DENND6A
hsa-miR-182_st	miR-182-5p (and other miRNAs w/seed UUGGCAA)	TargetScan Human	High (predicted)	DENR
hsa-miR-182_st	miR-182-5p (and other miRNAs w/seed UUGGCAA)	TargetScan Human	Moderate (predicted)	DEPDC1
hsa-miR-182_st	miR-182-5p (and other miRNAs w/seed UUGGCAA)	TargetScan Human	High (predicted)	DEPDC4
hsa-miR-182_st	miR-182-5p (and other miRNAs w/seed UUGGCAA)	TargetScan Human	Moderate (predicted)	DERL2
hsa-miR-182_st	miR-182-5p (and other miRNAs w/seed UUGGCAA)	TargetScan Human	Moderate (predicted)	DGCR2
hsa-miR-182_st	miR-182-5p (and other miRNAs w/seed UUGGCAA)	TargetScan Human	Moderate (predicted)	DGKH
hsa-miR-182_st	miR-182-5p (and other miRNAs w/seed UUGGCAA)	TargetScan Human	Moderate (predicted)	DHFR	Aryl Hydrocarbon Receptor Signaling,dTMP De Novo Biosynthesis
hsa-miR-182_st	miR-182-5p (and other miRNAs w/seed UUGGCAA)	TargetScan Human	Moderate (predicted)	DHX33
hsa-miR-182_st	miR-182-5p (and other miRNAs w/seed UUGGCAA)	TargetScan Human	Moderate (predicted)	DICER1
hsa-miR-182_st	miR-182-5p (and other miRNAs w/seed UUGGCAA)	TargetScan Human	Moderate (predicted)	DIO1	Thyroid Hormone Metabolism I (via Deiodination),Thyroid Hormone Metabolism II (via Conjugation and/or Degradation),Thyronamine and Iodothyronamine Metabolism,TR/RXR Activation
hsa-miR-182_st	miR-182-5p (and other miRNAs w/seed UUGGCAA)	TargetScan Human	Moderate (predicted)	DIXDC1
hsa-miR-182_st	miR-182-5p (and other miRNAs w/seed UUGGCAA)	TargetScan Human	Moderate (predicted)	DLAT	Acetyl-CoA Biosynthesis I (Pyruvate Dehydrogenase Complex)
hsa-miR-182_st	miR-182-5p (and other miRNAs w/seed UUGGCAA)	TargetScan Human	Moderate (predicted)	DLEU7
hsa-miR-182_st	miR-182-5p (and other miRNAs w/seed UUGGCAA)	TargetScan Human	Moderate (predicted)	DMPK	Pyridoxal 5'-phosphate Salvage Pathway,Salvage Pathways of Pyrimidine Ribonucleotides
hsa-miR-182_st	miR-182-5p (and other miRNAs w/seed UUGGCAA)	TargetScan Human	Moderate (predicted)	DMRTB1
hsa-miR-182_st	miR-182-5p (and other miRNAs w/seed UUGGCAA)	TargetScan Human	Moderate (predicted)	DNAJC27	Aldosterone Signaling in Epithelial Cells,Protein Ubiquitination Pathway
hsa-miR-182_st	miR-182-5p (and other miRNAs w/seed UUGGCAA)	TargetScan Human	Moderate (predicted)	DOCK4
hsa-miR-182_st	miR-182-5p (and other miRNAs w/seed UUGGCAA)	TargetScan Human	Moderate (predicted)	DOCK9
hsa-miR-182_st	miR-182-5p (and other miRNAs w/seed UUGGCAA)	TargetScan Human	Moderate (predicted)	DOK4	GDNF Family Ligand-Receptor Interactions
hsa-miR-182_st	miR-182-5p (and other miRNAs w/seed UUGGCAA)	TargetScan Human	Moderate (predicted)	DPY19L3
hsa-miR-182_st	miR-182-5p (and other miRNAs w/seed UUGGCAA)	TargetScan Human	High (predicted)	DQX1
hsa-miR-182_st	miR-182-5p (and other miRNAs w/seed UUGGCAA)	TargetScan Human	Moderate (predicted)	DR1	Assembly of RNA Polymerase II Complex
hsa-miR-182_st	miR-182-5p (and other miRNAs w/seed UUGGCAA)	TargetScan Human	Moderate (predicted)	DRGX
hsa-miR-182_st	miR-182-5p (and other miRNAs w/seed UUGGCAA)	TargetScan Human	Moderate (predicted)	DSCAM	PAK Signaling
hsa-miR-182_st	miR-182-5p (and other miRNAs w/seed UUGGCAA)	TargetScan Human	Moderate (predicted)	DSCR3
hsa-miR-182_st	miR-182-5p (and other miRNAs w/seed UUGGCAA)	TargetScan Human	Moderate (predicted)	DSG2
hsa-miR-182_st	miR-182-5p (and other miRNAs w/seed UUGGCAA)	TargetScan Human	Moderate (predicted)	DSG4
hsa-miR-182_st	miR-182-5p (and other miRNAs w/seed UUGGCAA)	TargetScan Human	Moderate (predicted)	DTHD1
hsa-miR-182_st	miR-182-5p (and other miRNAs w/seed UUGGCAA)	TargetScan Human	High (predicted)	DTNBP1
hsa-miR-182_st	miR-182-5p (and other miRNAs w/seed UUGGCAA)	TargetScan Human	Moderate (predicted)	DTX3L
hsa-miR-182_st	miR-182-5p (and other miRNAs w/seed UUGGCAA)	TargetScan Human	Moderate (predicted)	DUSP1	3-phosphoinositide Biosynthesis,3-phosphoinositide Degradation,Aldosterone Signaling in Epithelial Cells,cAMP-mediated signaling,D-myo-inositol (1,4,5,6)-Tetrakisphosphate Biosynthesis,D-myo-inositol (3,4,5,6)-tetrakisphosphate Biosynthesis,D-myo-inositol-5-phosphate Metabolism,ERK/MAPK Signaling,G-Protein Coupled Receptor Signaling,Glucocorticoid Receptor Signaling,p38 MAPK Signaling,Protein Kin…
hsa-miR-182_st	miR-182-5p (and other miRNAs w/seed UUGGCAA)	TargetScan Human	High (predicted)	DUSP22	Protein Kinase A Signaling
hsa-miR-182_st	miR-182-5p (and other miRNAs w/seed UUGGCAA)	TargetScan Human	Moderate (predicted)	EBF1	Adipogenesis pathway,B Cell Receptor Signaling
hsa-miR-182_st	miR-182-5p (and other miRNAs w/seed UUGGCAA)	TargetScan Human	High (predicted)	EBF3
hsa-miR-182_st	miR-182-5p (and other miRNAs w/seed UUGGCAA)	TargetScan Human	High (predicted)	EDNRB	Endothelin-1 Signaling,Hepatic Fibrosis / Hepatic Stellate Cell Activation
hsa-miR-182_st	miR-182-5p (and other miRNAs w/seed UUGGCAA)	TargetScan Human	Moderate (predicted)	EEA1	Phagosome Maturation
hsa-miR-182_st	miR-182-5p (and other miRNAs w/seed UUGGCAA)	TargetScan Human	Moderate (predicted)	EFCC1
hsa-miR-182_st	miR-182-5p (and other miRNAs w/seed UUGGCAA)	TargetScan Human	Moderate (predicted)	EFNA5	Axonal Guidance Signaling,Ephrin A Signaling,Ephrin Receptor Signaling
hsa-miR-182_st	miR-182-5p (and other miRNAs w/seed UUGGCAA)	TargetScan Human	Moderate (predicted)	EFNB2	Axonal Guidance Signaling,Ephrin B Signaling,Ephrin Receptor Signaling
hsa-miR-182_st	miR-182-5p (and other miRNAs w/seed UUGGCAA)	TargetScan Human	High (predicted)	EGLN1	HIF1α Signaling
hsa-miR-182_st	miR-182-5p (and other miRNAs w/seed UUGGCAA)	TargetScan Human	Moderate (predicted)	EGR3
hsa-miR-182_st	miR-182-5p (and other miRNAs w/seed UUGGCAA)	TargetScan Human	Moderate (predicted)	EIF3A	EIF2 Signaling,mTOR Signaling,Regulation of eIF4 and p70S6K Signaling
hsa-miR-182_st	miR-182-5p (and other miRNAs w/seed UUGGCAA)	TargetScan Human	Moderate (predicted)	EIF3J	EIF2 Signaling,mTOR Signaling,Regulation of eIF4 and p70S6K Signaling
hsa-miR-182_st	miR-182-5p (and other miRNAs w/seed UUGGCAA)	TargetScan Human	Moderate (predicted)	EIF4EBP2	Regulation of eIF4 and p70S6K Signaling
hsa-miR-182_st	miR-182-5p (and other miRNAs w/seed UUGGCAA)	TargetScan Human	Moderate (predicted)	EIF5	EIF2 Signaling
hsa-miR-182_st	miR-182-5p (and other miRNAs w/seed UUGGCAA)	TargetScan Human	Moderate (predicted)	ELAVL4
hsa-miR-182_st	miR-182-5p (and other miRNAs w/seed UUGGCAA)	TargetScan Human	Moderate (predicted)	ELL
hsa-miR-182_st	miR-182-5p (and other miRNAs w/seed UUGGCAA)	TargetScan Human	High (predicted)	ELMO1	CXCR4 Signaling
hsa-miR-182_st	miR-182-5p (and other miRNAs w/seed UUGGCAA)	TargetScan Human	Moderate (predicted)	EMB
hsa-miR-182_st	miR-182-5p (and other miRNAs w/seed UUGGCAA)	TargetScan Human	Moderate (predicted)	EML6
hsa-miR-182_st	miR-182-5p (and other miRNAs w/seed UUGGCAA)	TargetScan Human	High (predicted)	EOMES	Transcriptional Regulatory Network in Embryonic Stem Cells
hsa-miR-182_st	miR-182-5p (and other miRNAs w/seed UUGGCAA)	TargetScan Human	High (predicted)	EPAS1	Oncostatin M Signaling
hsa-miR-182_st	miR-182-5p (and other miRNAs w/seed UUGGCAA)	TargetScan Human	Moderate (predicted)	EPDR1
hsa-miR-182_st	miR-182-5p (and other miRNAs w/seed UUGGCAA)	TargetScan Human	Moderate (predicted)	EPHX3
hsa-miR-182_st	miR-182-5p (and other miRNAs w/seed UUGGCAA)	TargetScan Human	Moderate (predicted)	EPM2A	Protein Kinase A Signaling
hsa-miR-182_st	miR-182-5p (and other miRNAs w/seed UUGGCAA)	TargetScan Human	Moderate (predicted)	EPM2AIP1
hsa-miR-182_st	miR-182-5p (and other miRNAs w/seed UUGGCAA)	TargetScan Human	Moderate (predicted)	EPYC
hsa-miR-182_st	miR-182-5p (and other miRNAs w/seed UUGGCAA)	TargetScan Human	Moderate (predicted)	ERBB3	3-phosphoinositide Biosynthesis,Agrin Interactions at Neuromuscular Junction,ErbB Signaling,ErbB2-ErbB3 Signaling,HER-2 Signaling in Breast Cancer,Neuregulin Signaling,Superpathway of Inositol Phosphate Compounds
hsa-miR-182_st	miR-182-5p (and other miRNAs w/seed UUGGCAA)	TargetScan Human	Moderate (predicted)	ERI2
hsa-miR-182_st	miR-182-5p (and other miRNAs w/seed UUGGCAA)	TargetScan Human	Moderate (predicted)	ESYT1
hsa-miR-182_st	miR-182-5p (and other miRNAs w/seed UUGGCAA)	TargetScan Human	Moderate (predicted)	ETF1
hsa-miR-182_st	miR-182-5p (and other miRNAs w/seed UUGGCAA)	TargetScan Human	Moderate (predicted)	ETV3
hsa-miR-182_st	miR-182-5p (and other miRNAs w/seed UUGGCAA)	TargetScan Human	Moderate (predicted)	EVI5
hsa-miR-182_st	miR-182-5p (and other miRNAs w/seed UUGGCAA)	TargetScan Human	High (predicted)	EXOC3-AS1
hsa-miR-182_st	miR-182-5p (and other miRNAs w/seed UUGGCAA)	TargetScan Human	High (predicted)	EXOC4	Cdc42 Signaling
hsa-miR-182_st	miR-182-5p (and other miRNAs w/seed UUGGCAA)	TargetScan Human	Moderate (predicted)	F13A1	Coagulation System,Extrinsic Prothrombin Activation Pathway,Intrinsic Prothrombin Activation Pathway
hsa-miR-182_st	miR-182-5p (and other miRNAs w/seed UUGGCAA)	TargetScan Human	Moderate (predicted)	F2RL1	Gα12/13 Signaling,p70S6K Signaling,Role of Macrophages, Fibroblasts and Endothelial Cells in Rheumatoid Arthritis,Role of Tissue Factor in Cancer
hsa-miR-182_st	miR-182-5p (and other miRNAs w/seed UUGGCAA)	TargetScan Human	High (predicted)	FABP2	LPS/IL-1 Mediated Inhibition of RXR Function,Maturity Onset Diabetes of Young (MODY) Signaling
hsa-miR-182_st	miR-182-5p (and other miRNAs w/seed UUGGCAA)	TargetScan Human	Moderate (predicted)	FAM107A
hsa-miR-182_st	miR-182-5p (and other miRNAs w/seed UUGGCAA)	TargetScan Human	Moderate (predicted)	FAM110B
hsa-miR-182_st	miR-182-5p (and other miRNAs w/seed UUGGCAA)	TargetScan Human	Moderate (predicted)	FAM111A
hsa-miR-182_st	miR-182-5p (and other miRNAs w/seed UUGGCAA)	TargetScan Human	Moderate (predicted)	FAM111B
hsa-miR-182_st	miR-182-5p (and other miRNAs w/seed UUGGCAA)	TargetScan Human	Moderate (predicted)	FAM118A
hsa-miR-182_st	miR-182-5p (and other miRNAs w/seed UUGGCAA)	TargetScan Human	Moderate (predicted)	FAM124A
hsa-miR-182_st	miR-182-5p (and other miRNAs w/seed UUGGCAA)	TargetScan Human	High (predicted)	FAM133A
hsa-miR-182_st	miR-182-5p (and other miRNAs w/seed UUGGCAA)	TargetScan Human	Moderate (predicted)	FAM134B
hsa-miR-182_st	miR-182-5p (and other miRNAs w/seed UUGGCAA)	TargetScan Human	Moderate (predicted)	FAM167A
hsa-miR-182_st	miR-182-5p (and other miRNAs w/seed UUGGCAA)	TargetScan Human	Moderate (predicted)	FAM168A
hsa-miR-182_st	miR-182-5p (and other miRNAs w/seed UUGGCAA)	TargetScan Human	High (predicted)	FAM171A1
hsa-miR-182_st	miR-182-5p (and other miRNAs w/seed UUGGCAA)	TargetScan Human	Moderate (predicted)	FAM19A4
hsa-miR-182_st	miR-182-5p (and other miRNAs w/seed UUGGCAA)	TargetScan Human	Moderate (predicted)	FAM20B	Pyridoxal 5'-phosphate Salvage Pathway,Salvage Pathways of Pyrimidine Ribonucleotides
hsa-miR-182_st	miR-182-5p (and other miRNAs w/seed UUGGCAA)	TargetScan Human	Moderate (predicted)	FAM216A
hsa-miR-182_st	miR-182-5p (and other miRNAs w/seed UUGGCAA)	TargetScan Human	Moderate (predicted)	FAM218A
hsa-miR-182_st	miR-182-5p (and other miRNAs w/seed UUGGCAA)	TargetScan Human	Moderate (predicted)	FAM222B
hsa-miR-182_st	miR-182-5p (and other miRNAs w/seed UUGGCAA)	TargetScan Human	Moderate (predicted)	FAM26D
hsa-miR-182_st	miR-182-5p (and other miRNAs w/seed UUGGCAA)	TargetScan Human	Moderate (predicted)	FAM43A
hsa-miR-182_st	miR-182-5p (and other miRNAs w/seed UUGGCAA)	TargetScan Human	Moderate (predicted)	FAM45A
hsa-miR-182_st	miR-182-5p (and other miRNAs w/seed UUGGCAA)	TargetScan Human	Moderate (predicted)	FAM49B
hsa-miR-182_st	miR-182-5p (and other miRNAs w/seed UUGGCAA)	TargetScan Human	Moderate (predicted)	FAM53C
hsa-miR-182_st	miR-182-5p (and other miRNAs w/seed UUGGCAA)	TargetScan Human	High (predicted)	FAM60A
hsa-miR-182_st	miR-182-5p (and other miRNAs w/seed UUGGCAA)	TargetScan Human	Moderate (predicted)	FAM78A
hsa-miR-182_st	miR-182-5p (and other miRNAs w/seed UUGGCAA)	TargetScan Human	Moderate (predicted)	FAM8A1
hsa-miR-182_st	miR-182-5p (and other miRNAs w/seed UUGGCAA)	TargetScan Human	Moderate (predicted)	FBXW11
hsa-miR-182_st	miR-182-5p (and other miRNAs w/seed UUGGCAA)	TargetScan Human	High (predicted)	FBXW7	Adipogenesis pathway,Protein Ubiquitination Pathway
hsa-miR-182_st	miR-182-5p (and other miRNAs w/seed UUGGCAA)	TargetScan Human	Moderate (predicted)	FCN3
hsa-miR-182_st	miR-182-5p (and other miRNAs w/seed UUGGCAA)	TargetScan Human	Moderate (predicted)	FEM1B
hsa-miR-182_st	miR-182-5p (and other miRNAs w/seed UUGGCAA)	TargetScan Human	Moderate (predicted)	FEM1C
hsa-miR-182_st	miR-182-5p (and other miRNAs w/seed UUGGCAA)	TargetScan Human	Moderate (predicted)	FGF10	Actin Cytoskeleton Signaling,Bladder Cancer Signaling,Clathrin-mediated Endocytosis Signaling,FGF Signaling,Regulation of the Epithelial-Mesenchymal Transition Pathway
hsa-miR-182_st	miR-182-5p (and other miRNAs w/seed UUGGCAA)	TargetScan Human	High (predicted)	FGF14	Actin Cytoskeleton Signaling,Bladder Cancer Signaling,Clathrin-mediated Endocytosis Signaling,FGF Signaling,Regulation of the Epithelial-Mesenchymal Transition Pathway
hsa-miR-182_st	miR-182-5p (and other miRNAs w/seed UUGGCAA)	TargetScan Human	Moderate (predicted)	FGF7	Actin Cytoskeleton Signaling,Bladder Cancer Signaling,Clathrin-mediated Endocytosis Signaling,FGF Signaling,Regulation of the Epithelial-Mesenchymal Transition Pathway
hsa-miR-182_st	miR-182-5p (and other miRNAs w/seed UUGGCAA)	TargetScan Human	Moderate (predicted)	FGF9	Actin Cytoskeleton Signaling,Bladder Cancer Signaling,Clathrin-mediated Endocytosis Signaling,FGF Signaling,Ovarian Cancer Signaling,Regulation of the Epithelial-Mesenchymal Transition Pathway
hsa-miR-182_st	miR-182-5p (and other miRNAs w/seed UUGGCAA)	TargetScan Human	Moderate (predicted)	FGFR1OP2
hsa-miR-182_st	miR-182-5p (and other miRNAs w/seed UUGGCAA)	TargetScan Human	Moderate (predicted)	FHIT	Non-Small Cell Lung Cancer Signaling,Small Cell Lung Cancer Signaling
hsa-miR-182_st	miR-182-5p (and other miRNAs w/seed UUGGCAA)	TargetScan Human	High (predicted)	FLOT1	Caveolar-mediated Endocytosis Signaling
hsa-miR-182_st	miR-182-5p (and other miRNAs w/seed UUGGCAA)	TargetScan Human	Moderate (predicted)	FMO2	LPS/IL-1 Mediated Inhibition of RXR Function,Nicotine Degradation II,Xenobiotic Metabolism Signaling
hsa-miR-182_st	miR-182-5p (and other miRNAs w/seed UUGGCAA)	TargetScan Human	Moderate (predicted)	FMR1
hsa-miR-182_st	miR-182-5p (and other miRNAs w/seed UUGGCAA)	TargetScan Human	Moderate (predicted)	FNTA
hsa-miR-182_st	miR-182-5p (and other miRNAs w/seed UUGGCAA)	TargetScan Human	Moderate (predicted)	FOXC2	Adipogenesis pathway,Regulation of the Epithelial-Mesenchymal Transition Pathway
hsa-miR-182_st	miR-182-5p (and other miRNAs w/seed UUGGCAA)	TargetScan Human	High (predicted)	FOXF2
hsa-miR-182_st	miR-182-5p (and other miRNAs w/seed UUGGCAA)	TargetScan Human	Moderate (predicted)	FOXK2
hsa-miR-182_st	miR-182-5p (and other miRNAs w/seed UUGGCAA)	TargetScan Human	High (predicted)	FOXN2
hsa-miR-182_st	miR-182-5p (and other miRNAs w/seed UUGGCAA)	TargetScan Human	Moderate (predicted)	FOXO1	14-3-3-mediated Signaling,Adipogenesis pathway,AMPK Signaling,Angiopoietin Signaling,B Cell Receptor Signaling,Cancer Drug Resistance By Drug Efflux,Cell Cycle: G1/S Checkpoint Regulation,Docosahexaenoic Acid (DHA) Signaling,ErbB Signaling,ErbB2-ErbB3 Signaling,FXR/RXR Activation,Glioblastoma Multiforme Signaling,HER-2 Signaling in Breast Cancer,Human Embryonic Stem Cell Pluripotency,IGF-1 Signal…
hsa-miR-182_st	miR-182-5p (and other miRNAs w/seed UUGGCAA)	TargetScan Human	Moderate (predicted)	FOXO3	AMPK Signaling,Cancer Drug Resistance By Drug Efflux,Endometrial Cancer Signaling,ERK5 Signaling,Glucocorticoid Receptor Signaling,IGF-1 Signaling,Insulin Receptor Signaling,Non-Small Cell Lung Cancer Signaling,PI3K Signaling in B Lymphocytes,PI3K/AKT Signaling,PTEN Signaling,PXR/RXR Activation,VEGF Signaling
hsa-miR-182_st	miR-182-5p (and other miRNAs w/seed UUGGCAA)	TargetScan Human	Moderate (predicted)	FOXP3	T Helper Cell Differentiation
hsa-miR-182_st	miR-182-5p (and other miRNAs w/seed UUGGCAA)	TargetScan Human	Moderate (predicted)	FOXQ1
hsa-miR-182_st	miR-182-5p (and other miRNAs w/seed UUGGCAA)	TargetScan Human	Moderate (predicted)	FRMD4A
hsa-miR-182_st	miR-182-5p (and other miRNAs w/seed UUGGCAA)	TargetScan Human	High (predicted)	FRS2	14-3-3-mediated Signaling,3-phosphoinositide Biosynthesis,Actin Cytoskeleton Signaling,Acute Myeloid Leukemia Signaling,Aldosterone Signaling in Epithelial Cells,AMPK Signaling,Amyotrophic Lateral Sclerosis Signaling,Angiopoietin Signaling,Antiproliferative Role of Somatostatin Receptor 2,Axonal Guidance Signaling,B Cell Receptor Signaling,Breast Cancer Regulation by Stathmin1,Cardiac Hypertrophy…
hsa-miR-182_st	miR-182-5p (and other miRNAs w/seed UUGGCAA)	TargetScan Human	Moderate (predicted)	FUT11
hsa-miR-182_st	miR-182-5p (and other miRNAs w/seed UUGGCAA)	TargetScan Human	Moderate (predicted)	FXR1
hsa-miR-182_st	miR-182-5p (and other miRNAs w/seed UUGGCAA)	TargetScan Human	Moderate (predicted)	FYTTD1
hsa-miR-182_st	miR-182-5p (and other miRNAs w/seed UUGGCAA)	TargetScan Human	High (predicted)	FZD3	Adipogenesis pathway,Axonal Guidance Signaling,Basal Cell Carcinoma Signaling,Colorectal Cancer Metastasis Signaling,Factors Promoting Cardiogenesis in Vertebrates,Glioblastoma Multiforme Signaling,Human Embryonic Stem Cell Pluripotency,Molecular Mechanisms of Cancer,Mouse Embryonic Stem Cell Pluripotency,Ovarian Cancer Signaling,PCP pathway,Regulation of the Epithelial-Mesenchymal Transition Pat…
hsa-miR-182_st	miR-182-5p (and other miRNAs w/seed UUGGCAA)	TargetScan Human	Moderate (predicted)	GABRA3	GABA Receptor Signaling
hsa-miR-182_st	miR-182-5p (and other miRNAs w/seed UUGGCAA)	TargetScan Human	Moderate (predicted)	GABRB1	GABA Receptor Signaling
hsa-miR-182_st	miR-182-5p (and other miRNAs w/seed UUGGCAA)	TargetScan Human	Moderate (predicted)	GAD2	GABA Receptor Signaling,Glutamate Degradation III (via 4-aminobutyrate),Glutamate Dependent Acid Resistance,Type I Diabetes Mellitus Signaling
hsa-miR-182_st	miR-182-5p (and other miRNAs w/seed UUGGCAA)	TargetScan Human	High (predicted)	GALP
hsa-miR-182_st	miR-182-5p (and other miRNAs w/seed UUGGCAA)	TargetScan Human	Moderate (predicted)	GAPT
hsa-miR-182_st	miR-182-5p (and other miRNAs w/seed UUGGCAA)	TargetScan Human	Moderate (predicted)	GAS2L3
hsa-miR-182_st	miR-182-5p (and other miRNAs w/seed UUGGCAA)	TargetScan Human	High (predicted)	GATC
hsa-miR-182_st	miR-182-5p (and other miRNAs w/seed UUGGCAA)	TargetScan Human	Moderate (predicted)	GCNT1
hsa-miR-182_st	miR-182-5p (and other miRNAs w/seed UUGGCAA)	TargetScan Human	Moderate (predicted)	GCSAML
hsa-miR-182_st	miR-182-5p (and other miRNAs w/seed UUGGCAA)	TargetScan Human	Moderate (predicted)	GDNF	Amyotrophic Lateral Sclerosis Signaling,GDNF Family Ligand-Receptor Interactions,PEDF Signaling,Thyroid Cancer Signaling
hsa-miR-182_st	miR-182-5p (and other miRNAs w/seed UUGGCAA)	TargetScan Human	Moderate (predicted)	GEMIN8
hsa-miR-182_st	miR-182-5p (and other miRNAs w/seed UUGGCAA)	TargetScan Human	Moderate (predicted)	GFRAL
hsa-miR-182_st	miR-182-5p (and other miRNAs w/seed UUGGCAA)	TargetScan Human	Moderate (predicted)	GIMAP1
hsa-miR-182_st	miR-182-5p (and other miRNAs w/seed UUGGCAA)	TargetScan Human	Moderate (predicted)	GIT2	FAK Signaling,Paxillin Signaling
hsa-miR-182_st	miR-182-5p (and other miRNAs w/seed UUGGCAA)	TargetScan Human	Moderate (predicted)	GJA3
hsa-miR-182_st	miR-182-5p (and other miRNAs w/seed UUGGCAA)	TargetScan Human	Moderate (predicted)	GJB2
hsa-miR-182_st	miR-182-5p (and other miRNAs w/seed UUGGCAA)	TargetScan Human	Moderate (predicted)	GJB6
hsa-miR-182_st	miR-182-5p (and other miRNAs w/seed UUGGCAA)	TargetScan Human	Moderate (predicted)	GK	Glycerol Degradation I,PPARα/RXRα Activation
hsa-miR-182_st	miR-182-5p (and other miRNAs w/seed UUGGCAA)	TargetScan Human	High (predicted)	GLB1L
hsa-miR-182_st	miR-182-5p (and other miRNAs w/seed UUGGCAA)	TargetScan Human	High (predicted)	GLRA3
hsa-miR-182_st	miR-182-5p (and other miRNAs w/seed UUGGCAA)	TargetScan Human	Moderate (predicted)	GNA13	Actin Cytoskeleton Signaling,Androgen Signaling,Axonal Guidance Signaling,Breast Cancer Regulation by Stathmin1,Cardiac Hypertrophy Signaling,Cholecystokinin/Gastrin-mediated Signaling,CREB Signaling in Neurons,CXCR4 Signaling,Endothelin-1 Signaling,Ephrin B Signaling,Ephrin Receptor Signaling,ERK5 Signaling,G Beta Gamma Signaling,Gα12/13 Signaling,IL-1 Signaling,IL-8 Signaling,Molecular Mechanis…
hsa-miR-182_st	miR-182-5p (and other miRNAs w/seed UUGGCAA)	TargetScan Human	Moderate (predicted)	GNAQ	Androgen Signaling,Axonal Guidance Signaling,Breast Cancer Regulation by Stathmin1,Cardiac Hypertrophy Signaling,Chemokine Signaling,Cholecystokinin/Gastrin-mediated Signaling,Corticotropin Releasing Hormone Signaling,CREB Signaling in Neurons,CXCR4 Signaling,Dopamine-DARPP32 Feedback in cAMP Signaling,Endothelin-1 Signaling,eNOS Signaling,Ephrin B Signaling,Ephrin Receptor Signaling,ERK5 Signali…
hsa-miR-182_st	miR-182-5p (and other miRNAs w/seed UUGGCAA)	TargetScan Human	Moderate (predicted)	GNGT1	Phototransduction Pathway
hsa-miR-182_st	miR-182-5p (and other miRNAs w/seed UUGGCAA)	TargetScan Human	Moderate (predicted)	GNPNAT1	UDP-N-acetyl-D-galactosamine Biosynthesis II,UDP-N-acetyl-D-glucosamine Biosynthesis II
hsa-miR-182_st	miR-182-5p (and other miRNAs w/seed UUGGCAA)	TargetScan Human	Moderate (predicted)	GOLGA8A/GOLGA8B
hsa-miR-182_st	miR-182-5p (and other miRNAs w/seed UUGGCAA)	TargetScan Human	Moderate (predicted)	GOLGA8EP/GOLGA8G
hsa-miR-182_st	miR-182-5p (and other miRNAs w/seed UUGGCAA)	TargetScan Human	Moderate (predicted)	GOLGA8F
hsa-miR-182_st	miR-182-5p (and other miRNAs w/seed UUGGCAA)	TargetScan Human	Moderate (predicted)	GOLGA8K (includes others)
hsa-miR-182_st	miR-182-5p (and other miRNAs w/seed UUGGCAA)	TargetScan Human	Moderate (predicted)	GPATCH2
hsa-miR-182_st	miR-182-5p (and other miRNAs w/seed UUGGCAA)	TargetScan Human	High (predicted)	GPC1
hsa-miR-182_st	miR-182-5p (and other miRNAs w/seed UUGGCAA)	TargetScan Human	Moderate (predicted)	GPC3
hsa-miR-182_st	miR-182-5p (and other miRNAs w/seed UUGGCAA)	TargetScan Human	High (predicted)	GPR135
hsa-miR-182_st	miR-182-5p (and other miRNAs w/seed UUGGCAA)	TargetScan Human	Moderate (predicted)	GPR158
hsa-miR-182_st	miR-182-5p (and other miRNAs w/seed UUGGCAA)	TargetScan Human	Moderate (predicted)	GPR180
hsa-miR-182_st	miR-182-5p (and other miRNAs w/seed UUGGCAA)	TargetScan Human	Moderate (predicted)	GPR183
hsa-miR-182_st	miR-182-5p (and other miRNAs w/seed UUGGCAA)	TargetScan Human	Moderate (predicted)	GPR22
hsa-miR-182_st	miR-182-5p (and other miRNAs w/seed UUGGCAA)	TargetScan Human	Moderate (predicted)	GPR27
hsa-miR-182_st	miR-182-5p (and other miRNAs w/seed UUGGCAA)	TargetScan Human	Moderate (predicted)	GPR6
hsa-miR-182_st	miR-182-5p (and other miRNAs w/seed UUGGCAA)	TargetScan Human	Moderate (predicted)	GRB2	14-3-3-mediated Signaling,3-phosphoinositide Biosynthesis,Actin Cytoskeleton Signaling,Actin Nucleation by ARP-WASP Complex,Acute Myeloid Leukemia Signaling,Acute Phase Response Signaling,Aldosterone Signaling in Epithelial Cells,AMPK Signaling,Amyotrophic Lateral Sclerosis Signaling,Angiopoietin Signaling,Antiproliferative Role of Somatostatin Receptor 2,Axonal Guidance Signaling,B Cell Receptor…
hsa-miR-182_st	miR-182-5p (and other miRNAs w/seed UUGGCAA)	TargetScan Human	Moderate (predicted)	GREM1	BMP signaling pathway
hsa-miR-182_st	miR-182-5p (and other miRNAs w/seed UUGGCAA)	TargetScan Human	Moderate (predicted)	GRHL2
hsa-miR-182_st	miR-182-5p (and other miRNAs w/seed UUGGCAA)	TargetScan Human	High (predicted)	GRIK3	Amyotrophic Lateral Sclerosis Signaling,CREB Signaling in Neurons,Glutamate Receptor Signaling
hsa-miR-182_st	miR-182-5p (and other miRNAs w/seed UUGGCAA)	TargetScan Human	Moderate (predicted)	GRIP1	Glutamate Receptor Signaling,RhoGDI Signaling,Xenobiotic Metabolism Signaling
hsa-miR-182_st	miR-182-5p (and other miRNAs w/seed UUGGCAA)	TargetScan Human	Moderate (predicted)	GRM1	CREB Signaling in Neurons,G-Protein Coupled Receptor Signaling,Glutamate Receptor Signaling,Gαq Signaling,Huntington's Disease Signaling,Neuropathic Pain Signaling In Dorsal Horn Neurons,Synaptic Long Term Depression,Synaptic Long Term Potentiation
hsa-miR-182_st	miR-182-5p (and other miRNAs w/seed UUGGCAA)	TargetScan Human	Moderate (predicted)	GRM5	CREB Signaling in Neurons,G-Protein Coupled Receptor Signaling,Glutamate Receptor Signaling,Gαq Signaling,Huntington's Disease Signaling,Neuropathic Pain Signaling In Dorsal Horn Neurons,Synaptic Long Term Depression,Synaptic Long Term Potentiation
hsa-miR-182_st	miR-182-5p (and other miRNAs w/seed UUGGCAA)	TargetScan Human	Moderate (predicted)	GSPT1
hsa-miR-182_st	miR-182-5p (and other miRNAs w/seed UUGGCAA)	TargetScan Human	Moderate (predicted)	GSTCD
hsa-miR-182_st	miR-182-5p (and other miRNAs w/seed UUGGCAA)	TargetScan Human	Moderate (predicted)	GTPBP1
hsa-miR-182_st	miR-182-5p (and other miRNAs w/seed UUGGCAA)	TargetScan Human	High (predicted)	GXYLT1	Chondroitin Sulfate Biosynthesis,Dermatan Sulfate Biosynthesis,Glycoaminoglycan-protein Linkage Region Biosynthesis,Heparan Sulfate Biosynthesis
hsa-miR-182_st	miR-182-5p (and other miRNAs w/seed UUGGCAA)	TargetScan Human	Moderate (predicted)	H2BFM	14-3-3-mediated Signaling,B Cell Receptor Signaling,Docosahexaenoic Acid (DHA) Signaling,ErbB2-ErbB3 Signaling,HER-2 Signaling in Breast Cancer,Human Embryonic Stem Cell Pluripotency,ILK Signaling,Insulin Receptor Signaling,Molecular Mechanisms of Cancer,PI3K/AKT Signaling,Protein Kinase A Signaling,PTEN Signaling,Role of NFAT in Regulation of the Immune Response,Sertoli Cell-Sertoli Cell Junctio…
hsa-miR-182_st	miR-182-5p (and other miRNAs w/seed UUGGCAA)	TargetScan Human	Moderate (predicted)	HAAO	NAD biosynthesis II (from tryptophan),Tryptophan Degradation III (Eukaryotic),Tryptophan Degradation to 2-amino-3-carboxymuconate Semialdehyde
hsa-miR-182_st	miR-182-5p (and other miRNAs w/seed UUGGCAA)	TargetScan Human	Moderate (predicted)	HARS	tRNA Charging
hsa-miR-182_st	miR-182-5p (and other miRNAs w/seed UUGGCAA)	TargetScan Human	High (predicted)	HAS2
hsa-miR-182_st	miR-182-5p (and other miRNAs w/seed UUGGCAA)	TargetScan Human	High (predicted)	HBEGF	ErbB Signaling,G Beta Gamma Signaling,IL-8 Signaling,Neuregulin Signaling,Pancreatic Adenocarcinoma Signaling,Role of Tissue Factor in Cancer
hsa-miR-182_st	miR-182-5p (and other miRNAs w/seed UUGGCAA)	TargetScan Human	Moderate (predicted)	HBS1L
hsa-miR-182_st	miR-182-5p (and other miRNAs w/seed UUGGCAA)	TargetScan Human	Moderate (predicted)	HCK	Fcγ Receptor-mediated Phagocytosis in Macrophages and Monocytes,GM-CSF Signaling,Gαs Signaling,Reelin Signaling in Neurons,Role of Tissue Factor in Cancer,Tec Kinase Signaling
hsa-miR-182_st	miR-182-5p (and other miRNAs w/seed UUGGCAA)	TargetScan Human	Moderate (predicted)	HECTD2
hsa-miR-182_st	miR-182-5p (and other miRNAs w/seed UUGGCAA)	TargetScan Human	Moderate (predicted)	HECW2
hsa-miR-182_st	miR-182-5p (and other miRNAs w/seed UUGGCAA)	TargetScan Human	Moderate (predicted)	HES1	Notch Signaling,VDR/RXR Activation
hsa-miR-182_st	miR-182-5p (and other miRNAs w/seed UUGGCAA)	TargetScan Human	Moderate (predicted)	HEXIM1
hsa-miR-182_st	miR-182-5p (and other miRNAs w/seed UUGGCAA)	TargetScan Human	Moderate (predicted)	HIF1AN	Hypoxia Signaling in the Cardiovascular System
hsa-miR-182_st	miR-182-5p (and other miRNAs w/seed UUGGCAA)	TargetScan Human	Moderate (predicted)	HIST1H2AG
hsa-miR-182_st	miR-182-5p (and other miRNAs w/seed UUGGCAA)	TargetScan Human	Moderate (predicted)	HIST1H2BH
hsa-miR-182_st	miR-182-5p (and other miRNAs w/seed UUGGCAA)	TargetScan Human	Moderate (predicted)	HMGA2	Regulation of the Epithelial-Mesenchymal Transition Pathway
hsa-miR-182_st	miR-182-5p (and other miRNAs w/seed UUGGCAA)	TargetScan Human	Moderate (predicted)	HMGCLL1	Ketogenesis,Leucine Degradation I
hsa-miR-182_st	miR-182-5p (and other miRNAs w/seed UUGGCAA)	TargetScan Human	Moderate (predicted)	HMP19
hsa-miR-182_st	miR-182-5p (and other miRNAs w/seed UUGGCAA)	TargetScan Human	Moderate (predicted)	HOOK3
hsa-miR-182_st	miR-182-5p (and other miRNAs w/seed UUGGCAA)	TargetScan Human	Moderate (predicted)	HOXA1
hsa-miR-182_st	miR-182-5p (and other miRNAs w/seed UUGGCAA)	TargetScan Human	Moderate (predicted)	HOXA10	Production of Nitric Oxide and Reactive Oxygen Species in Macrophages,VDR/RXR Activation
hsa-miR-182_st	miR-182-5p (and other miRNAs w/seed UUGGCAA)	TargetScan Human	Moderate (predicted)	HOXA10-HOXA9
hsa-miR-182_st	miR-182-5p (and other miRNAs w/seed UUGGCAA)	TargetScan Human	Moderate (predicted)	HOXA9
hsa-miR-182_st	miR-182-5p (and other miRNAs w/seed UUGGCAA)	TargetScan Human	Moderate (predicted)	HPS3
hsa-miR-182_st	miR-182-5p (and other miRNAs w/seed UUGGCAA)	TargetScan Human	Moderate (predicted)	HSPE1-MOB4
hsa-miR-182_st	miR-182-5p (and other miRNAs w/seed UUGGCAA)	TargetScan Human	Moderate (predicted)	HTN3
hsa-miR-182_st	miR-182-5p (and other miRNAs w/seed UUGGCAA)	TargetScan Human	Moderate (predicted)	HTR1F	cAMP-mediated signaling,G-Protein Coupled Receptor Signaling,Gαi Signaling
hsa-miR-182_st	miR-182-5p (and other miRNAs w/seed UUGGCAA)	TargetScan Human	Moderate (predicted)	IDO2	NAD biosynthesis II (from tryptophan),Tryptophan Degradation III (Eukaryotic),Tryptophan Degradation to 2-amino-3-carboxymuconate Semialdehyde
hsa-miR-182_st	miR-182-5p (and other miRNAs w/seed UUGGCAA)	TargetScan Human	Moderate (predicted)	IFNA8	Activation of IRF by Cytosolic Pattern Recognition Receptors,IL-12 Signaling and Production in Macrophages,Retinoic acid Mediated Apoptosis Signaling,Role of Cytokines in Mediating Communication between Immune Cells,Role of Hypercytokinemia/hyperchemokinemia in the Pathogenesis of Influenza,Role of Lipids/Lipid Rafts in the Pathogenesis of Influenza,Role of Pattern Recognition Receptors in Recogn…
hsa-miR-182_st	miR-182-5p (and other miRNAs w/seed UUGGCAA)	TargetScan Human	Moderate (predicted)	IGDCC3
hsa-miR-182_st	miR-182-5p (and other miRNAs w/seed UUGGCAA)	TargetScan Human,miRecords	Experimentally Observed,Moderate (predicted)	IGF1R	Cardiac Hypertrophy Signaling,EIF2 Signaling,Estrogen-Dependent Breast Cancer Signaling,Glioblastoma Multiforme Signaling,Glioma Signaling,Growth Hormone Signaling,Hepatic Fibrosis / Hepatic Stellate Cell Activation,Huntington's Disease Signaling,IGF-1 Signaling,Myc Mediated Apoptosis Signaling,NF-κB Signaling,PTEN Signaling,RhoA Signaling,Role of NFAT in Cardiac Hypertrophy,STAT3 Pathway,Synapti…
hsa-miR-182_st	miR-182-5p (and other miRNAs w/seed UUGGCAA)	TargetScan Human	Moderate (predicted)	IGSF6
hsa-miR-182_st	miR-182-5p (and other miRNAs w/seed UUGGCAA)	TargetScan Human	Moderate (predicted)	IL36G	Acute Phase Response Signaling,Agranulocyte Adhesion and Diapedesis,Altered T Cell and B Cell Signaling in Rheumatoid Arthritis,Atherosclerosis Signaling,Cholecystokinin/Gastrin-mediated Signaling,Communication between Innate and Adaptive Immune Cells,Dendritic Cell Maturation,FXR/RXR Activation,Graft-versus-Host Disease Signaling,Granulocyte Adhesion and Diapedesis,Hepatic Cholestasis,IL-10 Sign…
hsa-miR-182_st	miR-182-5p (and other miRNAs w/seed UUGGCAA)	TargetScan Human	Moderate (predicted)	IMPACT
hsa-miR-182_st	miR-182-5p (and other miRNAs w/seed UUGGCAA)	TargetScan Human	High (predicted)	IMPG1
hsa-miR-182_st	miR-182-5p (and other miRNAs w/seed UUGGCAA)	TargetScan Human	Moderate (predicted)	INIP
hsa-miR-182_st	miR-182-5p (and other miRNAs w/seed UUGGCAA)	TargetScan Human	Moderate (predicted)	INSIG2
hsa-miR-182_st	miR-182-5p (and other miRNAs w/seed UUGGCAA)	TargetScan Human	Moderate (predicted)	INSL5
hsa-miR-182_st	miR-182-5p (and other miRNAs w/seed UUGGCAA)	TargetScan Human	Moderate (predicted)	INTS5
hsa-miR-182_st	miR-182-5p (and other miRNAs w/seed UUGGCAA)	TargetScan Human	Moderate (predicted)	INTS6
hsa-miR-182_st	miR-182-5p (and other miRNAs w/seed UUGGCAA)	TargetScan Human	Moderate (predicted)	ISL1	Embryonic Stem Cell Differentiation into Cardiac Lineages,Transcriptional Regulatory Network in Embryonic Stem Cells
hsa-miR-182_st	miR-182-5p (and other miRNAs w/seed UUGGCAA)	TargetScan Human	High (predicted)	ITGA1	Agranulocyte Adhesion and Diapedesis,Agrin Interactions at Neuromuscular Junction,Caveolar-mediated Endocytosis Signaling,Granulocyte Adhesion and Diapedesis,Integrin Signaling,Leukocyte Extravasation Signaling,NF-κB Activation by Viruses,Paxillin Signaling,Reelin Signaling in Neurons,Virus Entry via Endocytic Pathways
hsa-miR-182_st	miR-182-5p (and other miRNAs w/seed UUGGCAA)	TargetScan Human	Moderate (predicted)	ITGB6	Caveolar-mediated Endocytosis Signaling,Clathrin-mediated Endocytosis Signaling,HER-2 Signaling in Breast Cancer,ILK Signaling,Integrin Signaling,Macropinocytosis Signaling,Paxillin Signaling,Virus Entry via Endocytic Pathways
hsa-miR-182_st	miR-182-5p (and other miRNAs w/seed UUGGCAA)	TargetScan Human	Moderate (predicted)	ITPR1	Aldosterone Signaling in Epithelial Cells,Breast Cancer Regulation by Stathmin1,Calcium Signaling,Calcium-induced T Lymphocyte Apoptosis,CCR3 Signaling in Eosinophils,CD28 Signaling in T Helper Cells,Cellular Effects of Sildenafil (Viagra),Cholecystokinin/Gastrin-mediated Signaling,Corticotropin Releasing Hormone Signaling,CREB Signaling in Neurons,CXCR4 Signaling,Dopamine-DARPP32 Feedback in cAM…
hsa-miR-182_st	miR-182-5p (and other miRNAs w/seed UUGGCAA)	TargetScan Human	Moderate (predicted)	JAZF1
hsa-miR-182_st	miR-182-5p (and other miRNAs w/seed UUGGCAA)	TargetScan Human	Moderate (predicted)	JKAMP
hsa-miR-182_st	miR-182-5p (and other miRNAs w/seed UUGGCAA)	TargetScan Human	High (predicted)	JMJD1C
hsa-miR-182_st	miR-182-5p (and other miRNAs w/seed UUGGCAA)	TargetScan Human	Moderate (predicted)	JRKL
hsa-miR-182_st	miR-182-5p (and other miRNAs w/seed UUGGCAA)	TargetScan Human	Moderate (predicted)	KAT7	Adipogenesis pathway,Androgen Signaling,HMGB1 Signaling
hsa-miR-182_st	miR-182-5p (and other miRNAs w/seed UUGGCAA)	TargetScan Human	Moderate (predicted)	KCMF1
hsa-miR-182_st	miR-182-5p (and other miRNAs w/seed UUGGCAA)	TargetScan Human	Moderate (predicted)	KCNIP1
hsa-miR-182_st	miR-182-5p (and other miRNAs w/seed UUGGCAA)	TargetScan Human	Moderate (predicted)	KCNJ14	Dopamine-DARPP32 Feedback in cAMP Signaling
hsa-miR-182_st	miR-182-5p (and other miRNAs w/seed UUGGCAA)	TargetScan Human	High (predicted)	KCNJ6	Dopamine-DARPP32 Feedback in cAMP Signaling,G Beta Gamma Signaling
hsa-miR-182_st	miR-182-5p (and other miRNAs w/seed UUGGCAA)	TargetScan Human	Moderate (predicted)	KCNK2
hsa-miR-182_st	miR-182-5p (and other miRNAs w/seed UUGGCAA)	TargetScan Human	High (predicted)	KCTD2
hsa-miR-182_st	miR-182-5p (and other miRNAs w/seed UUGGCAA)	TargetScan Human	Moderate (predicted)	KDELC2
hsa-miR-182_st	miR-182-5p (and other miRNAs w/seed UUGGCAA)	TargetScan Human	Moderate (predicted)	KDELR1	Protein Kinase A Signaling
hsa-miR-182_st	miR-182-5p (and other miRNAs w/seed UUGGCAA)	TargetScan Human	Moderate (predicted)	KHDC3L
hsa-miR-182_st	miR-182-5p (and other miRNAs w/seed UUGGCAA)	TargetScan Human	Moderate (predicted)	KHDRBS3
hsa-miR-182_st	miR-182-5p (and other miRNAs w/seed UUGGCAA)	TargetScan Human	Moderate (predicted)	KIAA0087
hsa-miR-182_st	miR-182-5p (and other miRNAs w/seed UUGGCAA)	TargetScan Human	Moderate (predicted)	KIAA1210
hsa-miR-182_st	miR-182-5p (and other miRNAs w/seed UUGGCAA)	TargetScan Human	Moderate (predicted)	KIAA1217
hsa-miR-182_st	miR-182-5p (and other miRNAs w/seed UUGGCAA)	TargetScan Human	Moderate (predicted)	KIAA1324
hsa-miR-182_st	miR-182-5p (and other miRNAs w/seed UUGGCAA)	TargetScan Human	Moderate (predicted)	KIAA1324L
hsa-miR-182_st	miR-182-5p (and other miRNAs w/seed UUGGCAA)	TargetScan Human	Moderate (predicted)	KIAA2022
hsa-miR-182_st	miR-182-5p (and other miRNAs w/seed UUGGCAA)	TargetScan Human	Moderate (predicted)	KIF23	Mitotic Roles of Polo-Like Kinase
hsa-miR-182_st	miR-182-5p (and other miRNAs w/seed UUGGCAA)	TargetScan Human	Moderate (predicted)	KIF5A
hsa-miR-182_st	miR-182-5p (and other miRNAs w/seed UUGGCAA)	TargetScan Human	High (predicted)	KITLG	Acute Myeloid Leukemia Signaling,Hematopoiesis from Multipotent Stem Cells,Hematopoiesis from Pluripotent Stem Cells,Melanocyte Development and Pigmentation Signaling
hsa-miR-182_st	miR-182-5p (and other miRNAs w/seed UUGGCAA)	TargetScan Human	Moderate (predicted)	KLF13
hsa-miR-182_st	miR-182-5p (and other miRNAs w/seed UUGGCAA)	TargetScan Human	Moderate (predicted)	KLF15
hsa-miR-182_st	miR-182-5p (and other miRNAs w/seed UUGGCAA)	TargetScan Human	Moderate (predicted)	KLF7
hsa-miR-182_st	miR-182-5p (and other miRNAs w/seed UUGGCAA)	TargetScan Human	Moderate (predicted)	KLHDC10
hsa-miR-182_st	miR-182-5p (and other miRNAs w/seed UUGGCAA)	TargetScan Human	Moderate (predicted)	KLHL2
hsa-miR-182_st	miR-182-5p (and other miRNAs w/seed UUGGCAA)	TargetScan Human	High (predicted)	KLHL31
hsa-miR-182_st	miR-182-5p (and other miRNAs w/seed UUGGCAA)	TargetScan Human	Moderate (predicted)	KLHL7
hsa-miR-182_st	miR-182-5p (and other miRNAs w/seed UUGGCAA)	TargetScan Human	High (predicted)	KLRF1
hsa-miR-182_st	miR-182-5p (and other miRNAs w/seed UUGGCAA)	TargetScan Human	Moderate (predicted)	KPNA3	RAN Signaling,Role of PI3K/AKT Signaling in the Pathogenesis of Influenza
hsa-miR-182_st	miR-182-5p (and other miRNAs w/seed UUGGCAA)	TargetScan Human	Moderate (predicted)	KRT77
hsa-miR-182_st	miR-182-5p (and other miRNAs w/seed UUGGCAA)	TargetScan Human	Moderate (predicted)	KRTAP24-1
hsa-miR-182_st	miR-182-5p (and other miRNAs w/seed UUGGCAA)	TargetScan Human	Moderate (predicted)	KSR2
hsa-miR-182_st	miR-182-5p (and other miRNAs w/seed UUGGCAA)	TargetScan Human	High (predicted)	KTN1	RhoA Signaling
hsa-miR-182_st	miR-182-5p (and other miRNAs w/seed UUGGCAA)	TargetScan Human	Moderate (predicted)	KYAT3
hsa-miR-182_st	miR-182-5p (and other miRNAs w/seed UUGGCAA)	TargetScan Human	Moderate (predicted)	L1CAM	Axonal Guidance Signaling,Transcriptional Regulatory Network in Embryonic Stem Cells
hsa-miR-182_st	miR-182-5p (and other miRNAs w/seed UUGGCAA)	TargetScan Human	Moderate (predicted)	LASP1	IL-8 Signaling
hsa-miR-182_st	miR-182-5p (and other miRNAs w/seed UUGGCAA)	TargetScan Human	Moderate (predicted)	LCA5
hsa-miR-182_st	miR-182-5p (and other miRNAs w/seed UUGGCAA)	TargetScan Human	Moderate (predicted)	LCE1C
hsa-miR-182_st	miR-182-5p (and other miRNAs w/seed UUGGCAA)	TargetScan Human	Moderate (predicted)	LDOC1L
hsa-miR-182_st	miR-182-5p (and other miRNAs w/seed UUGGCAA)	TargetScan Human	Moderate (predicted)	LGI1
hsa-miR-182_st	miR-182-5p (and other miRNAs w/seed UUGGCAA)	TargetScan Human	Moderate (predicted)	LGSN
hsa-miR-182_st	miR-182-5p (and other miRNAs w/seed UUGGCAA)	TargetScan Human	High (predicted)	LHX1
hsa-miR-182_st	miR-182-5p (and other miRNAs w/seed UUGGCAA)	TargetScan Human	Moderate (predicted)	LHX8
hsa-miR-182_st	miR-182-5p (and other miRNAs w/seed UUGGCAA)	TargetScan Human	Moderate (predicted)	LIN28A
hsa-miR-182_st	miR-182-5p (and other miRNAs w/seed UUGGCAA)	TargetScan Human	High (predicted)	LINC01546
hsa-miR-182_st	miR-182-5p (and other miRNAs w/seed UUGGCAA)	TargetScan Human	High (predicted)	LINC01555
hsa-miR-182_st	miR-182-5p (and other miRNAs w/seed UUGGCAA)	TargetScan Human	Moderate (predicted)	LINS1
hsa-miR-182_st	miR-182-5p (and other miRNAs w/seed UUGGCAA)	TargetScan Human	Moderate (predicted)	LITAF
hsa-miR-182_st	miR-182-5p (and other miRNAs w/seed UUGGCAA)	TargetScan Human	Moderate (predicted)	LMNA	Apoptosis Signaling,Death Receptor Signaling
hsa-miR-182_st	miR-182-5p (and other miRNAs w/seed UUGGCAA)	TargetScan Human	Moderate (predicted)	LMOD1
hsa-miR-182_st	miR-182-5p (and other miRNAs w/seed UUGGCAA)	TargetScan Human	Moderate (predicted)	LMTK3
hsa-miR-182_st	miR-182-5p (and other miRNAs w/seed UUGGCAA)	TargetScan Human	Moderate (predicted)	LOC100996385
hsa-miR-182_st	miR-182-5p (and other miRNAs w/seed UUGGCAA)	TargetScan Human	Moderate (predicted)	LOC102724428/SIK1
hsa-miR-182_st	miR-182-5p (and other miRNAs w/seed UUGGCAA)	TargetScan Human	High (predicted)	LOC283585
hsa-miR-182_st	miR-182-5p (and other miRNAs w/seed UUGGCAA)	TargetScan Human	Moderate (predicted)	LOC400655
hsa-miR-182_st	miR-182-5p (and other miRNAs w/seed UUGGCAA)	TargetScan Human	Moderate (predicted)	LOC643770
hsa-miR-182_st	miR-182-5p (and other miRNAs w/seed UUGGCAA)	TargetScan Human	Moderate (predicted)	LPIN1	Adipogenesis pathway,Triacylglycerol Biosynthesis
hsa-miR-182_st	miR-182-5p (and other miRNAs w/seed UUGGCAA)	TargetScan Human	High (predicted)	LPP
hsa-miR-182_st	miR-182-5p (and other miRNAs w/seed UUGGCAA)	TargetScan Human	High (predicted)	LRCH2
hsa-miR-182_st	miR-182-5p (and other miRNAs w/seed UUGGCAA)	TargetScan Human	Moderate (predicted)	LRIG2
hsa-miR-182_st	miR-182-5p (and other miRNAs w/seed UUGGCAA)	TargetScan Human	Moderate (predicted)	LRP12
hsa-miR-182_st	miR-182-5p (and other miRNAs w/seed UUGGCAA)	TargetScan Human	Moderate (predicted)	LRRC4
hsa-miR-182_st	miR-182-5p (and other miRNAs w/seed UUGGCAA)	TargetScan Human	Moderate (predicted)	LRRC55
hsa-miR-182_st	miR-182-5p (and other miRNAs w/seed UUGGCAA)	TargetScan Human	Moderate (predicted)	LRRC7
hsa-miR-182_st	miR-182-5p (and other miRNAs w/seed UUGGCAA)	TargetScan Human	High (predicted)	LRRC75A
hsa-miR-182_st	miR-182-5p (and other miRNAs w/seed UUGGCAA)	TargetScan Human	High (predicted)	LRTM1
hsa-miR-182_st	miR-182-5p (and other miRNAs w/seed UUGGCAA)	TargetScan Human	Moderate (predicted)	LSM14A	Systemic Lupus Erythematosus Signaling
hsa-miR-182_st	miR-182-5p (and other miRNAs w/seed UUGGCAA)	TargetScan Human	Moderate (predicted)	LTB4R2	Eicosanoid Signaling
hsa-miR-182_st	miR-182-5p (and other miRNAs w/seed UUGGCAA)	TargetScan Human	Moderate (predicted)	LYPLAL1
hsa-miR-182_st	miR-182-5p (and other miRNAs w/seed UUGGCAA)	TargetScan Human	Moderate (predicted)	MAF	IL-12 Signaling and Production in Macrophages,NRF2-mediated Oxidative Stress Response,Th1 and Th2 Activation Pathway,Th2 Pathway,Xenobiotic Metabolism Signaling
hsa-miR-182_st	miR-182-5p (and other miRNAs w/seed UUGGCAA)	TargetScan Human	Moderate (predicted)	MAGEL2
hsa-miR-182_st	miR-182-5p (and other miRNAs w/seed UUGGCAA)	TargetScan Human	High (predicted)	MAK	Pyridoxal 5'-phosphate Salvage Pathway,Salvage Pathways of Pyrimidine Ribonucleotides
hsa-miR-182_st	miR-182-5p (and other miRNAs w/seed UUGGCAA)	TargetScan Human	Moderate (predicted)	MAN1A1
hsa-miR-182_st	miR-182-5p (and other miRNAs w/seed UUGGCAA)	TargetScan Human	Moderate (predicted)	MAN1A2
hsa-miR-182_st	miR-182-5p (and other miRNAs w/seed UUGGCAA)	TargetScan Human	Moderate (predicted)	MAP1LC3B	autophagy
hsa-miR-182_st	miR-182-5p (and other miRNAs w/seed UUGGCAA)	TargetScan Human	Moderate (predicted)	MAP3K20	SAPK/JNK Signaling,Sertoli Cell-Sertoli Cell Junction Signaling
hsa-miR-182_st	miR-182-5p (and other miRNAs w/seed UUGGCAA)	TargetScan Human	Moderate (predicted)	MAP3K7CL
hsa-miR-182_st	miR-182-5p (and other miRNAs w/seed UUGGCAA)	TargetScan Human	Moderate (predicted)	MAP4K4	Apoptosis Signaling,Creatine-phosphate Biosynthesis,Death Receptor Signaling,Ephrin Receptor Signaling,IL-10 Signaling,IL-6 Signaling,IL-8 Signaling,NF-κB Signaling,PPAR Signaling,PPARα/RXRα Activation,SAPK/JNK Signaling,Toll-like Receptor Signaling
hsa-miR-182_st	miR-182-5p (and other miRNAs w/seed UUGGCAA)	TargetScan Human	Moderate (predicted)	MAPK10	14-3-3-mediated Signaling,4-1BB Signaling in T Lymphocytes,Activation of IRF by Cytosolic Pattern Recognition Receptors,Agrin Interactions at Neuromuscular Junction,Antioxidant Action of Vitamin C,April Mediated Signaling,ATM Signaling,B Cell Activating Factor Signaling,BMP signaling pathway,Cardiac Hypertrophy Signaling,CCR5 Signaling in Macrophages,CD27 Signaling in Lymphocytes,CD28 Signaling i…
hsa-miR-182_st	miR-182-5p (and other miRNAs w/seed UUGGCAA)	TargetScan Human	Moderate (predicted)	MAPK9	14-3-3-mediated Signaling,4-1BB Signaling in T Lymphocytes,Activation of IRF by Cytosolic Pattern Recognition Receptors,Acute Phase Response Signaling,Agrin Interactions at Neuromuscular Junction,Antioxidant Action of Vitamin C,April Mediated Signaling,ATM Signaling,B Cell Activating Factor Signaling,B Cell Receptor Signaling,BMP signaling pathway,Cardiac Hypertrophy Signaling,CCR5 Signaling in M…
hsa-miR-182_st	miR-182-5p (and other miRNAs w/seed UUGGCAA)	TargetScan Human	Moderate (predicted)	MARCKS	Phagosome Formation,Phospholipase C Signaling
hsa-miR-182_st	miR-182-5p (and other miRNAs w/seed UUGGCAA)	TargetScan Human	Moderate (predicted)	MARVELD3
hsa-miR-182_st	miR-182-5p (and other miRNAs w/seed UUGGCAA)	TargetScan Human	Moderate (predicted)	MATN3
hsa-miR-182_st	miR-182-5p (and other miRNAs w/seed UUGGCAA)	TargetScan Human	Moderate (predicted)	MBLAC2
hsa-miR-182_st	miR-182-5p (and other miRNAs w/seed UUGGCAA)	TargetScan Human	Moderate (predicted)	MBNL2
hsa-miR-182_st	miR-182-5p (and other miRNAs w/seed UUGGCAA)	TargetScan Human	Moderate (predicted)	ME2	Gluconeogenesis I
hsa-miR-182_st	miR-182-5p (and other miRNAs w/seed UUGGCAA)	TargetScan Human	Moderate (predicted)	MEAF6
hsa-miR-182_st	miR-182-5p (and other miRNAs w/seed UUGGCAA)	TargetScan Human	Moderate (predicted)	MECOM	Chronic Myeloid Leukemia Signaling
hsa-miR-182_st	miR-182-5p (and other miRNAs w/seed UUGGCAA)	TargetScan Human	Moderate (predicted)	MED1	Aryl Hydrocarbon Receptor Signaling,Estrogen Receptor Signaling,Glucocorticoid Receptor Signaling,p53 Signaling,PPAR Signaling,PPARα/RXRα Activation,RAR Activation,TR/RXR Activation,VDR/RXR Activation,Xenobiotic Metabolism Signaling
hsa-miR-182_st	miR-182-5p (and other miRNAs w/seed UUGGCAA)	TargetScan Human	Moderate (predicted)	MED14	Estrogen Receptor Signaling,Glucocorticoid Receptor Signaling,Interferon Signaling
hsa-miR-182_st	miR-182-5p (and other miRNAs w/seed UUGGCAA)	TargetScan Human	Moderate (predicted)	MEF2C	B Cell Receptor Signaling,Calcium Signaling,Cardiac Hypertrophy Signaling,Cardiomyocyte Differentiation via BMP Receptors,Cholecystokinin/Gastrin-mediated Signaling,Corticotropin Releasing Hormone Signaling,ERK5 Signaling,Factors Promoting Cardiogenesis in Vertebrates,Gα12/13 Signaling,p38 MAPK Signaling,Phospholipase C Signaling,PPARα/RXRα Activation,Role of NFAT in Cardiac Hypertrophy,Role of N…
hsa-miR-182_st	miR-182-5p (and other miRNAs w/seed UUGGCAA)	TargetScan Human	Moderate (predicted)	MEIS2
hsa-miR-182_st	miR-182-5p (and other miRNAs w/seed UUGGCAA)	TargetScan Human	Moderate (predicted)	MEOX1
hsa-miR-182_st	miR-182-5p (and other miRNAs w/seed UUGGCAA)	TargetScan Human	Moderate (predicted)	MET	Axonal Guidance Signaling,Clathrin-mediated Endocytosis Signaling,Epithelial Adherens Junction Signaling,FGF Signaling,Hepatic Fibrosis / Hepatic Stellate Cell Activation,HGF Signaling,Macropinocytosis Signaling,Regulation of the Epithelial-Mesenchymal Transition Pathway,Remodeling of Epithelial Adherens Junctions,Renal Cell Carcinoma Signaling,Semaphorin Signaling in Neurons
hsa-miR-182_st	miR-182-5p (and other miRNAs w/seed UUGGCAA)	TargetScan Human	Moderate (predicted)	METTL4
hsa-miR-182_st	miR-182-5p (and other miRNAs w/seed UUGGCAA)	TargetScan Human	High (predicted)	MFAP3
hsa-miR-182_st	miR-182-5p (and other miRNAs w/seed UUGGCAA)	TargetScan Human	High (predicted)	MFAP3L
hsa-miR-182_st	miR-182-5p (and other miRNAs w/seed UUGGCAA)	TargetScan Human	Moderate (predicted)	MFSD5
hsa-miR-182_st	miR-182-5p (and other miRNAs w/seed UUGGCAA)	TargetScan Human	Moderate (predicted)	MFSD6L
hsa-miR-182_st	miR-182-5p (and other miRNAs w/seed UUGGCAA)	TargetScan Human	Moderate (predicted)	MGAT5
hsa-miR-182_st	miR-182-5p (and other miRNAs w/seed UUGGCAA)	TargetScan Human	Moderate (predicted)	MGLL	Triacylglycerol Degradation
hsa-miR-182_st	miR-182-5p (and other miRNAs w/seed UUGGCAA)	TargetScan Human	Moderate (predicted)	MGST1	Aryl Hydrocarbon Receptor Signaling,Glutathione Redox Reactions I,Glutathione-mediated Detoxification,LPS/IL-1 Mediated Inhibition of RXR Function,NRF2-mediated Oxidative Stress Response,Xenobiotic Metabolism Signaling
hsa-miR-182_st	miR-182-5p (and other miRNAs w/seed UUGGCAA)	TargetScan Human	Moderate (predicted)	MGST2	Aryl Hydrocarbon Receptor Signaling,Glutathione Redox Reactions I,Glutathione-mediated Detoxification,Leukotriene Biosynthesis,LPS/IL-1 Mediated Inhibition of RXR Function,NRF2-mediated Oxidative Stress Response,Xenobiotic Metabolism Signaling
hsa-miR-182_st	miR-182-5p (and other miRNAs w/seed UUGGCAA)	TargetScan Human	Moderate (predicted)	MICU3
hsa-miR-182_st	miR-182-5p (and other miRNAs w/seed UUGGCAA)	TargetScan Human	High (predicted)	MIGA1
hsa-miR-182_st	miR-182-5p (and other miRNAs w/seed UUGGCAA)	TargetScan Human	High (predicted)	MIR2052HG
hsa-miR-182_st	miR-182-5p (and other miRNAs w/seed UUGGCAA)	TargetScan Human	Moderate (predicted)	MISP
hsa-miR-182_st	miR-182-5p (and other miRNAs w/seed UUGGCAA)	TargetScan Human,miRecords	Experimentally Observed,High (predicted)	MITF	Melanocyte Development and Pigmentation Signaling,Melanoma Signaling,RANK Signaling in Osteoclasts
hsa-miR-182_st	miR-182-5p (and other miRNAs w/seed UUGGCAA)	TargetScan Human	High (predicted)	MKL2
hsa-miR-182_st	miR-182-5p (and other miRNAs w/seed UUGGCAA)	TargetScan Human	High (predicted)	MKX
hsa-miR-182_st	miR-182-5p (and other miRNAs w/seed UUGGCAA)	TargetScan Human	Moderate (predicted)	MLX
hsa-miR-182_st	miR-182-5p (and other miRNAs w/seed UUGGCAA)	TargetScan Human	Moderate (predicted)	MMD
hsa-miR-182_st	miR-182-5p (and other miRNAs w/seed UUGGCAA)	TargetScan Human	Moderate (predicted)	MOB1B
hsa-miR-182_st	miR-182-5p (and other miRNAs w/seed UUGGCAA)	TargetScan Human	Moderate (predicted)	MOB4
hsa-miR-182_st	miR-182-5p (and other miRNAs w/seed UUGGCAA)	TargetScan Human	Moderate (predicted)	MORN2
hsa-miR-182_st	miR-182-5p (and other miRNAs w/seed UUGGCAA)	TargetScan Human	Moderate (predicted)	MORN3
hsa-miR-182_st	miR-182-5p (and other miRNAs w/seed UUGGCAA)	TargetScan Human	Moderate (predicted)	MOSPD1
hsa-miR-182_st	miR-182-5p (and other miRNAs w/seed UUGGCAA)	TargetScan Human	Moderate (predicted)	MPP1
hsa-miR-182_st	miR-182-5p (and other miRNAs w/seed UUGGCAA)	TargetScan Human	High (predicted)	MRM2	Cysteine Biosynthesis III (mammalia),Methionine Degradation I (to Homocysteine),Superpathway of Methionine Degradation
hsa-miR-182_st	miR-182-5p (and other miRNAs w/seed UUGGCAA)	TargetScan Human	Moderate (predicted)	MROH2A
hsa-miR-182_st	miR-182-5p (and other miRNAs w/seed UUGGCAA)	TargetScan Human	Moderate (predicted)	MRPL19
hsa-miR-182_st	miR-182-5p (and other miRNAs w/seed UUGGCAA)	TargetScan Human	Moderate (predicted)	MRPL35
hsa-miR-182_st	miR-182-5p (and other miRNAs w/seed UUGGCAA)	TargetScan Human	Moderate (predicted)	MRPL48
hsa-miR-182_st	miR-182-5p (and other miRNAs w/seed UUGGCAA)	TargetScan Human	High (predicted)	MSH4
hsa-miR-182_st	miR-182-5p (and other miRNAs w/seed UUGGCAA)	TargetScan Human	High (predicted)	MSN	Actin Cytoskeleton Signaling,Agranulocyte Adhesion and Diapedesis,Granulocyte Adhesion and Diapedesis,Leukocyte Extravasation Signaling,RhoA Signaling,RhoGDI Signaling,Signaling by Rho Family GTPases
hsa-miR-182_st	miR-182-5p (and other miRNAs w/seed UUGGCAA)	TargetScan Human	Moderate (predicted)	MTCH2
hsa-miR-182_st	miR-182-5p (and other miRNAs w/seed UUGGCAA)	TargetScan Human	High (predicted)	MTERF3
hsa-miR-182_st	miR-182-5p (and other miRNAs w/seed UUGGCAA)	TargetScan Human	Moderate (predicted)	MTM1	3-phosphoinositide Degradation
hsa-miR-182_st	miR-182-5p (and other miRNAs w/seed UUGGCAA)	TargetScan Human	Moderate (predicted)	MTRF1L
hsa-miR-182_st	miR-182-5p (and other miRNAs w/seed UUGGCAA)	TargetScan Human	Moderate (predicted)	MTRR
hsa-miR-182_st	miR-182-5p (and other miRNAs w/seed UUGGCAA)	TargetScan Human	Moderate (predicted)	MTSS1
hsa-miR-182_st	miR-182-5p (and other miRNAs w/seed UUGGCAA)	TargetScan Human	Moderate (predicted)	MXRA7
hsa-miR-182_st	miR-182-5p (and other miRNAs w/seed UUGGCAA)	TargetScan Human	Moderate (predicted)	MYB	Sumoylation Pathway
hsa-miR-182_st	miR-182-5p (and other miRNAs w/seed UUGGCAA)	TargetScan Human	Moderate (predicted)	MYO19
hsa-miR-182_st	miR-182-5p (and other miRNAs w/seed UUGGCAA)	TargetScan Human	Moderate (predicted)	MYO1C
hsa-miR-182_st	miR-182-5p (and other miRNAs w/seed UUGGCAA)	TargetScan Human	Moderate (predicted)	MYO1D
hsa-miR-182_st	miR-182-5p (and other miRNAs w/seed UUGGCAA)	TargetScan Human	Moderate (predicted)	MYOCD
hsa-miR-182_st	miR-182-5p (and other miRNAs w/seed UUGGCAA)	TargetScan Human	High (predicted)	MYRIP
hsa-miR-182_st	miR-182-5p (and other miRNAs w/seed UUGGCAA)	TargetScan Human	Moderate (predicted)	NAA30
hsa-miR-182_st	miR-182-5p (and other miRNAs w/seed UUGGCAA)	TargetScan Human	Moderate (predicted)	NABP1
hsa-miR-182_st	miR-182-5p (and other miRNAs w/seed UUGGCAA)	TargetScan Human	Moderate (predicted)	NADK2	NAD Phosphorylation and Dephosphorylation
hsa-miR-182_st	miR-182-5p (and other miRNAs w/seed UUGGCAA)	TargetScan Human	High (predicted)	NAGPA
hsa-miR-182_st	miR-182-5p (and other miRNAs w/seed UUGGCAA)	TargetScan Human	Moderate (predicted)	NAMPT	NAD Biosynthesis III
hsa-miR-182_st	miR-182-5p (and other miRNAs w/seed UUGGCAA)	TargetScan Human	High (predicted)	NCALD
hsa-miR-182_st	miR-182-5p (and other miRNAs w/seed UUGGCAA)	TargetScan Human	Moderate (predicted)	NCAPD2
hsa-miR-182_st	miR-182-5p (and other miRNAs w/seed UUGGCAA)	TargetScan Human	High (predicted)	NCKAP1	Actin Cytoskeleton Signaling,Rac Signaling
hsa-miR-182_st	miR-182-5p (and other miRNAs w/seed UUGGCAA)	TargetScan Human	Moderate (predicted)	NCOA4	Androgen Signaling,Role of Wnt/GSK-3β Signaling in the Pathogenesis of Influenza,TR/RXR Activation
hsa-miR-182_st	miR-182-5p (and other miRNAs w/seed UUGGCAA)	TargetScan Human	Moderate (predicted)	NDP
hsa-miR-182_st	miR-182-5p (and other miRNAs w/seed UUGGCAA)	TargetScan Human	Moderate (predicted)	NDRG1
hsa-miR-182_st	miR-182-5p (and other miRNAs w/seed UUGGCAA)	TargetScan Human	Moderate (predicted)	NDST3	Chondroitin Sulfate Biosynthesis,Chondroitin Sulfate Biosynthesis (Late Stages),Dermatan Sulfate Biosynthesis,Dermatan Sulfate Biosynthesis (Late Stages),Heparan Sulfate Biosynthesis,Heparan Sulfate Biosynthesis (Late Stages),LPS/IL-1 Mediated Inhibition of RXR Function,Triacylglycerol Degradation,Xenobiotic Metabolism Signaling
hsa-miR-182_st	miR-182-5p (and other miRNAs w/seed UUGGCAA)	TargetScan Human	Moderate (predicted)	NEB
hsa-miR-182_st	miR-182-5p (and other miRNAs w/seed UUGGCAA)	TargetScan Human	Moderate (predicted)	NELL1
hsa-miR-182_st	miR-182-5p (and other miRNAs w/seed UUGGCAA)	TargetScan Human	Moderate (predicted)	NEUROD4
hsa-miR-182_st	miR-182-5p (and other miRNAs w/seed UUGGCAA)	TargetScan Human	Moderate (predicted)	NKX2-2
hsa-miR-182_st	miR-182-5p (and other miRNAs w/seed UUGGCAA)	TargetScan Human	Moderate (predicted)	NME1-NME2
hsa-miR-182_st	miR-182-5p (and other miRNAs w/seed UUGGCAA)	TargetScan Human	Moderate (predicted)	NME2	Pyrimidine Deoxyribonucleotides De Novo Biosynthesis I,Pyrimidine Ribonucleotides De Novo Biosynthesis,Pyrimidine Ribonucleotides Interconversion,Salvage Pathways of Pyrimidine Ribonucleotides
hsa-miR-182_st	miR-182-5p (and other miRNAs w/seed UUGGCAA)	TargetScan Human	Moderate (predicted)	NOVA2
hsa-miR-182_st	miR-182-5p (and other miRNAs w/seed UUGGCAA)	TargetScan Human	Moderate (predicted)	NPR3	cAMP-mediated signaling,G-Protein Coupled Receptor Signaling,Gαi Signaling
hsa-miR-182_st	miR-182-5p (and other miRNAs w/seed UUGGCAA)	TargetScan Human	High (predicted)	NPTX1
hsa-miR-182_st	miR-182-5p (and other miRNAs w/seed UUGGCAA)	TargetScan Human	Moderate (predicted)	NRAS	14-3-3-mediated Signaling,Actin Cytoskeleton Signaling,Actin Nucleation by ARP-WASP Complex,Acute Myeloid Leukemia Signaling,Acute Phase Response Signaling,Agrin Interactions at Neuromuscular Junction,Angiopoietin Signaling,Antiproliferative Role of Somatostatin Receptor 2,Apoptosis Signaling,Axonal Guidance Signaling,B Cell Receptor Signaling,Bladder Cancer Signaling,BMP signaling pathway,Breast…
hsa-miR-182_st	miR-182-5p (and other miRNAs w/seed UUGGCAA)	TargetScan Human	Moderate (predicted)	NRCAM
hsa-miR-182_st	miR-182-5p (and other miRNAs w/seed UUGGCAA)	TargetScan Human	Moderate (predicted)	NRN1
hsa-miR-182_st	miR-182-5p (and other miRNAs w/seed UUGGCAA)	TargetScan Human	Moderate (predicted)	NRSN1
hsa-miR-182_st	miR-182-5p (and other miRNAs w/seed UUGGCAA)	TargetScan Human	High (predicted)	NT5DC3
hsa-miR-182_st	miR-182-5p (and other miRNAs w/seed UUGGCAA)	TargetScan Human	Moderate (predicted)	NTN4
hsa-miR-182_st	miR-182-5p (and other miRNAs w/seed UUGGCAA)	TargetScan Human	High (predicted)	NTNG1	Axonal Guidance Signaling
hsa-miR-182_st	miR-182-5p (and other miRNAs w/seed UUGGCAA)	TargetScan Human	High (predicted)	NUAK1
hsa-miR-182_st	miR-182-5p (and other miRNAs w/seed UUGGCAA)	TargetScan Human	Moderate (predicted)	NUDCD2
hsa-miR-182_st	miR-182-5p (and other miRNAs w/seed UUGGCAA)	TargetScan Human	Moderate (predicted)	NUDT13
hsa-miR-182_st	miR-182-5p (and other miRNAs w/seed UUGGCAA)	TargetScan Human	High (predicted)	NUDT15	3-phosphoinositide Biosynthesis,3-phosphoinositide Degradation,D-myo-inositol (1,4,5,6)-Tetrakisphosphate Biosynthesis,D-myo-inositol (3,4,5,6)-tetrakisphosphate Biosynthesis,D-myo-inositol-5-phosphate Metabolism,Pyrimidine Ribonucleotides De Novo Biosynthesis,Pyrimidine Ribonucleotides Interconversion,Superpathway of Inositol Phosphate Compounds
hsa-miR-182_st	miR-182-5p (and other miRNAs w/seed UUGGCAA)	TargetScan Human	Moderate (predicted)	NUDT3	3-phosphoinositide Biosynthesis,3-phosphoinositide Degradation,D-myo-inositol (1,4,5,6)-Tetrakisphosphate Biosynthesis,D-myo-inositol (3,4,5,6)-tetrakisphosphate Biosynthesis,D-myo-inositol-5-phosphate Metabolism,Superpathway of Inositol Phosphate Compounds
hsa-miR-182_st	miR-182-5p (and other miRNAs w/seed UUGGCAA)	TargetScan Human	Moderate (predicted)	NUMB	Clathrin-mediated Endocytosis Signaling,Notch Signaling
hsa-miR-182_st	miR-182-5p (and other miRNAs w/seed UUGGCAA)	TargetScan Human	Moderate (predicted)	NUP43
hsa-miR-182_st	miR-182-5p (and other miRNAs w/seed UUGGCAA)	TargetScan Human	Moderate (predicted)	NUP50
hsa-miR-182_st	miR-182-5p (and other miRNAs w/seed UUGGCAA)	TargetScan Human	Moderate (predicted)	NUP62CL
hsa-miR-182_st	miR-182-5p (and other miRNAs w/seed UUGGCAA)	TargetScan Human	Moderate (predicted)	NUS1
hsa-miR-182_st	miR-182-5p (and other miRNAs w/seed UUGGCAA)	TargetScan Human	Moderate (predicted)	NYAP2
hsa-miR-182_st	miR-182-5p (and other miRNAs w/seed UUGGCAA)	TargetScan Human	Moderate (predicted)	NYNRIN
hsa-miR-182_st	miR-182-5p (and other miRNAs w/seed UUGGCAA)	TargetScan Human	Moderate (predicted)	OAS1	Interferon Signaling,Role of Pattern Recognition Receptors in Recognition of Bacteria and Viruses
hsa-miR-182_st	miR-182-5p (and other miRNAs w/seed UUGGCAA)	TargetScan Human	Moderate (predicted)	OCRL	1D-myo-inositol Hexakisphosphate Biosynthesis II (Mammalian),3-phosphoinositide Biosynthesis,3-phosphoinositide Degradation,B Cell Receptor Signaling,D-myo-inositol (1,3,4)-trisphosphate Biosynthesis,D-myo-inositol (1,4,5)-trisphosphate Degradation,D-myo-inositol (1,4,5,6)-Tetrakisphosphate Biosynthesis,D-myo-inositol (3,4,5,6)-tetrakisphosphate Biosynthesis,D-myo-inositol-5-phosphate Metabolism,…
hsa-miR-182_st	miR-182-5p (and other miRNAs w/seed UUGGCAA)	TargetScan Human	High (predicted)	OCSTAMP
hsa-miR-182_st	miR-182-5p (and other miRNAs w/seed UUGGCAA)	TargetScan Human	Moderate (predicted)	ONECUT2
hsa-miR-182_st	miR-182-5p (and other miRNAs w/seed UUGGCAA)	TargetScan Human	Moderate (predicted)	ONECUT3
hsa-miR-182_st	miR-182-5p (and other miRNAs w/seed UUGGCAA)	TargetScan Human	High (predicted)	OOEP
hsa-miR-182_st	miR-182-5p (and other miRNAs w/seed UUGGCAA)	TargetScan Human	Moderate (predicted)	OOSP2
hsa-miR-182_st	miR-182-5p (and other miRNAs w/seed UUGGCAA)	TargetScan Human	Moderate (predicted)	OPHN1
hsa-miR-182_st	miR-182-5p (and other miRNAs w/seed UUGGCAA)	TargetScan Human	High (predicted)	OPN1LW	Phototransduction Pathway
hsa-miR-182_st	miR-182-5p (and other miRNAs w/seed UUGGCAA)	TargetScan Human	High (predicted)	OPN1MW (includes others)	Phototransduction Pathway
hsa-miR-182_st	miR-182-5p (and other miRNAs w/seed UUGGCAA)	TargetScan Human	Moderate (predicted)	OR10W1
hsa-miR-182_st	miR-182-5p (and other miRNAs w/seed UUGGCAA)	TargetScan Human	Moderate (predicted)	OR4K2
hsa-miR-182_st	miR-182-5p (and other miRNAs w/seed UUGGCAA)	TargetScan Human	Moderate (predicted)	OR51E1
hsa-miR-182_st	miR-182-5p (and other miRNAs w/seed UUGGCAA)	TargetScan Human	Moderate (predicted)	OR52K1
hsa-miR-182_st	miR-182-5p (and other miRNAs w/seed UUGGCAA)	TargetScan Human	Moderate (predicted)	ORC5	Cell Cycle Control of Chromosomal Replication
hsa-miR-182_st	miR-182-5p (and other miRNAs w/seed UUGGCAA)	TargetScan Human	Moderate (predicted)	OSBPL10
hsa-miR-182_st	miR-182-5p (and other miRNAs w/seed UUGGCAA)	TargetScan Human	Moderate (predicted)	OSBPL2
hsa-miR-182_st	miR-182-5p (and other miRNAs w/seed UUGGCAA)	TargetScan Human	Moderate (predicted)	OXSR1
hsa-miR-182_st	miR-182-5p (and other miRNAs w/seed UUGGCAA)	TargetScan Human	High (predicted)	P2RY12	cAMP-mediated signaling,G-Protein Coupled Receptor Signaling,Gustation Pathway,Gαi Signaling,P2Y Purigenic Receptor Signaling Pathway
hsa-miR-182_st	miR-182-5p (and other miRNAs w/seed UUGGCAA)	TargetScan Human	Moderate (predicted)	PABPC1L2A
hsa-miR-182_st	miR-182-5p (and other miRNAs w/seed UUGGCAA)	TargetScan Human	Moderate (predicted)	PABPC1L2B
hsa-miR-182_st	miR-182-5p (and other miRNAs w/seed UUGGCAA)	TargetScan Human	Moderate (predicted)	PAFAH1B1	Antioxidant Action of Vitamin C,Atherosclerosis Signaling,Eicosanoid Signaling,Endothelin-1 Signaling,Phospholipases,Reelin Signaling in Neurons,Role of MAPK Signaling in the Pathogenesis of Influenza,Sperm Motility,Synaptic Long Term Depression
hsa-miR-182_st	miR-182-5p (and other miRNAs w/seed UUGGCAA)	TargetScan Human	Moderate (predicted)	PAIP1	EIF2 Signaling,Regulation of eIF4 and p70S6K Signaling
hsa-miR-182_st	miR-182-5p (and other miRNAs w/seed UUGGCAA)	TargetScan Human	High (predicted)	PAIP2	Regulation of eIF4 and p70S6K Signaling
hsa-miR-182_st	miR-182-5p (and other miRNAs w/seed UUGGCAA)	TargetScan Human	High (predicted)	PALLD
hsa-miR-182_st	miR-182-5p (and other miRNAs w/seed UUGGCAA)	TargetScan Human	High (predicted)	PAN2	Protein Ubiquitination Pathway
hsa-miR-182_st	miR-182-5p (and other miRNAs w/seed UUGGCAA)	TargetScan Human	Moderate (predicted)	PAN3
hsa-miR-182_st	miR-182-5p (and other miRNAs w/seed UUGGCAA)	TargetScan Human	Moderate (predicted)	PARD3	Cdc42 Signaling,Epithelial Adherens Junction Signaling,HER-2 Signaling in Breast Cancer,HIPPO signaling,Rac Signaling,Signaling by Rho Family GTPases
hsa-miR-182_st	miR-182-5p (and other miRNAs w/seed UUGGCAA)	TargetScan Human	Moderate (predicted)	PARM1
hsa-miR-182_st	miR-182-5p (and other miRNAs w/seed UUGGCAA)	TargetScan Human	Moderate (predicted)	PAX5	B Cell Receptor Signaling
hsa-miR-182_st	miR-182-5p (and other miRNAs w/seed UUGGCAA)	TargetScan Human	Moderate (predicted)	PBX2
hsa-miR-182_st	miR-182-5p (and other miRNAs w/seed UUGGCAA)	TargetScan Human	Moderate (predicted)	PBX3
hsa-miR-182_st	miR-182-5p (and other miRNAs w/seed UUGGCAA)	TargetScan Human	High (predicted)	PC
hsa-miR-182_st	miR-182-5p (and other miRNAs w/seed UUGGCAA)	TargetScan Human	Moderate (predicted)	PCCA	2-oxobutanoate Degradation I,Methylmalonyl Pathway,Superpathway of Methionine Degradation
hsa-miR-182_st	miR-182-5p (and other miRNAs w/seed UUGGCAA)	TargetScan Human	Moderate (predicted)	PCDH10
hsa-miR-182_st	miR-182-5p (and other miRNAs w/seed UUGGCAA)	TargetScan Human	Moderate (predicted)	PCDH18
hsa-miR-182_st	miR-182-5p (and other miRNAs w/seed UUGGCAA)	TargetScan Human	High (predicted)	PCDH8
hsa-miR-182_st	miR-182-5p (and other miRNAs w/seed UUGGCAA)	TargetScan Human	Moderate (predicted)	PCDHB4
hsa-miR-182_st	miR-182-5p (and other miRNAs w/seed UUGGCAA)	TargetScan Human	Moderate (predicted)	PCGF3
hsa-miR-182_st	miR-182-5p (and other miRNAs w/seed UUGGCAA)	TargetScan Human	Moderate (predicted)	PCGF5
hsa-miR-182_st	miR-182-5p (and other miRNAs w/seed UUGGCAA)	TargetScan Human	Moderate (predicted)	PCMT1
hsa-miR-182_st	miR-182-5p (and other miRNAs w/seed UUGGCAA)	TargetScan Human	Moderate (predicted)	PCMTD1
hsa-miR-182_st	miR-182-5p (and other miRNAs w/seed UUGGCAA)	TargetScan Human	High (predicted)	PCNX1
hsa-miR-182_st	miR-182-5p (and other miRNAs w/seed UUGGCAA)	TargetScan Human	Moderate (predicted)	PDE10A	cAMP-mediated signaling,Cardiac β-adrenergic Signaling,G-Protein Coupled Receptor Signaling,Gustation Pathway,Protein Kinase A Signaling,Relaxin Signaling,tRNA Splicing
hsa-miR-182_st	miR-182-5p (and other miRNAs w/seed UUGGCAA)	TargetScan Human	Moderate (predicted)	PDE7A	cAMP-mediated signaling,Cardiac β-adrenergic Signaling,G-Protein Coupled Receptor Signaling,Gustation Pathway,Protein Kinase A Signaling,Relaxin Signaling,tRNA Splicing
hsa-miR-182_st	miR-182-5p (and other miRNAs w/seed UUGGCAA)	TargetScan Human	Moderate (predicted)	PDE7B	cAMP-mediated signaling,Cardiac β-adrenergic Signaling,G-Protein Coupled Receptor Signaling,Gustation Pathway,Protein Kinase A Signaling,Relaxin Signaling,tRNA Splicing
hsa-miR-182_st	miR-182-5p (and other miRNAs w/seed UUGGCAA)	TargetScan Human	Moderate (predicted)	PDGFD	Actin Cytoskeleton Signaling,Atherosclerosis Signaling,Axonal Guidance Signaling,Clathrin-mediated Endocytosis Signaling,Ephrin Receptor Signaling,Glioblastoma Multiforme Signaling,Glioma Signaling,Hepatic Fibrosis / Hepatic Stellate Cell Activation,Human Embryonic Stem Cell Pluripotency,Macropinocytosis Signaling,PAK Signaling,PDGF Signaling,PPAR Signaling,Regulation of the Epithelial-Mesenchyma…
hsa-miR-182_st	miR-182-5p (and other miRNAs w/seed UUGGCAA)	TargetScan Human	Moderate (predicted)	PDGFRA	3-phosphoinositide Biosynthesis,Glioblastoma Multiforme Signaling,Glioma Signaling,Hepatic Fibrosis / Hepatic Stellate Cell Activation,Human Embryonic Stem Cell Pluripotency,NF-κB Signaling,PAK Signaling,PDGF Signaling,PPAR Signaling,PTEN Signaling,Sphingosine-1-phosphate Signaling,STAT3 Pathway,Superpathway of Inositol Phosphate Compounds
hsa-miR-182_st	miR-182-5p (and other miRNAs w/seed UUGGCAA)	TargetScan Human	Moderate (predicted)	PDPN
hsa-miR-182_st	miR-182-5p (and other miRNAs w/seed UUGGCAA)	TargetScan Human	Moderate (predicted)	PDZD4
hsa-miR-182_st	miR-182-5p (and other miRNAs w/seed UUGGCAA)	TargetScan Human	Moderate (predicted)	PDZD8
hsa-miR-182_st	miR-182-5p (and other miRNAs w/seed UUGGCAA)	TargetScan Human	Moderate (predicted)	PDZRN4
hsa-miR-182_st	miR-182-5p (and other miRNAs w/seed UUGGCAA)	TargetScan Human	High (predicted)	PEG10
hsa-miR-182_st	miR-182-5p (and other miRNAs w/seed UUGGCAA)	TargetScan Human	Moderate (predicted)	PET117
hsa-miR-182_st	miR-182-5p (and other miRNAs w/seed UUGGCAA)	TargetScan Human	Moderate (predicted)	PFN1	Actin Cytoskeleton Signaling,Axonal Guidance Signaling,Integrin Signaling,PCP pathway,Regulation of Actin-based Motility by Rho,RhoA Signaling
hsa-miR-182_st	miR-182-5p (and other miRNAs w/seed UUGGCAA)	TargetScan Human	Moderate (predicted)	PGBD4
hsa-miR-182_st	miR-182-5p (and other miRNAs w/seed UUGGCAA)	TargetScan Human	Moderate (predicted)	PGRMC2
hsa-miR-182_st	miR-182-5p (and other miRNAs w/seed UUGGCAA)	TargetScan Human	Moderate (predicted)	PHB	Role of Oct4 in Mammalian Embryonic Stem Cell Pluripotency
hsa-miR-182_st	miR-182-5p (and other miRNAs w/seed UUGGCAA)	TargetScan Human	Moderate (predicted)	PHF13
hsa-miR-182_st	miR-182-5p (and other miRNAs w/seed UUGGCAA)	TargetScan Human	Moderate (predicted)	PHF21A
hsa-miR-182_st	miR-182-5p (and other miRNAs w/seed UUGGCAA)	TargetScan Human	High (predicted)	PHF21B
hsa-miR-182_st	miR-182-5p (and other miRNAs w/seed UUGGCAA)	TargetScan Human	Moderate (predicted)	PHIP
hsa-miR-182_st	miR-182-5p (and other miRNAs w/seed UUGGCAA)	TargetScan Human	Moderate (predicted)	PHKB	Protein Kinase A Signaling,α-Adrenergic Signaling
hsa-miR-182_st	miR-182-5p (and other miRNAs w/seed UUGGCAA)	TargetScan Human	Moderate (predicted)	PHYHIPL
hsa-miR-182_st	miR-182-5p (and other miRNAs w/seed UUGGCAA)	TargetScan Human	Moderate (predicted)	PIK3AP1	B Cell Receptor Signaling,PI3K Signaling in B Lymphocytes
hsa-miR-182_st	miR-182-5p (and other miRNAs w/seed UUGGCAA)	TargetScan Human	Moderate (predicted)	PIK3R1	14-3-3-mediated Signaling,3-phosphoinositide Biosynthesis,Actin Cytoskeleton Signaling,Acute Myeloid Leukemia Signaling,Acute Phase Response Signaling,Aldosterone Signaling in Epithelial Cells,AMPK Signaling,Amyotrophic Lateral Sclerosis Signaling,Angiopoietin Signaling,Antiproliferative Role of Somatostatin Receptor 2,Axonal Guidance Signaling,B Cell Receptor Signaling,Breast Cancer Regulation b…
hsa-miR-182_st	miR-182-5p (and other miRNAs w/seed UUGGCAA)	TargetScan Human	Moderate (predicted)	PIP5K1B	3-phosphoinositide Biosynthesis,Actin Cytoskeleton Signaling,Aldosterone Signaling in Epithelial Cells,D-myo-inositol (1,4,5)-Trisphosphate Biosynthesis,Rac Signaling,Regulation of Actin-based Motility by Rho,RhoA Signaling,RhoGDI Signaling,Signaling by Rho Family GTPases,Superpathway of Inositol Phosphate Compounds
hsa-miR-182_st	miR-182-5p (and other miRNAs w/seed UUGGCAA)	TargetScan Human	High (predicted)	PKIB	cAMP-mediated signaling,Cardiac β-adrenergic Signaling
hsa-miR-182_st	miR-182-5p (and other miRNAs w/seed UUGGCAA)	TargetScan Human	Moderate (predicted)	PLA2G12A	Antioxidant Action of Vitamin C,Atherosclerosis Signaling,CCR3 Signaling in Eosinophils,Eicosanoid Signaling,Endothelin-1 Signaling,ERK/MAPK Signaling,Fc Epsilon RI Signaling,MIF Regulation of Innate Immunity,MIF-mediated Glucocorticoid Regulation,p38 MAPK Signaling,Phospholipase C Signaling,Phospholipases,Role of MAPK Signaling in the Pathogenesis of Influenza,Sperm Motility,Synaptic Long Term D…
hsa-miR-182_st	miR-182-5p (and other miRNAs w/seed UUGGCAA)	TargetScan Human	High (predicted)	PLCE1	14-3-3-mediated Signaling,Aldosterone Signaling in Epithelial Cells,Antioxidant Action of Vitamin C,Axonal Guidance Signaling,Cardiac Hypertrophy Signaling,Cellular Effects of Sildenafil (Viagra),CREB Signaling in Neurons,D-myo-inositol (1,4,5)-Trisphosphate Biosynthesis,D-myo-inositol-5-phosphate Metabolism,Dendritic Cell Maturation,Dopamine-DARPP32 Feedback in cAMP Signaling,Endothelin-1 Signal…
hsa-miR-182_st	miR-182-5p (and other miRNAs w/seed UUGGCAA)	TargetScan Human	Moderate (predicted)	PLD1	Antioxidant Action of Vitamin C,Choline Biosynthesis III,Endothelin-1 Signaling,Fcγ Receptor-mediated Phagocytosis in Macrophages and Monocytes,Gαq Signaling,IL-8 Signaling,mTOR Signaling,p70S6K Signaling,Pancreatic Adenocarcinoma Signaling,Phospholipase C Signaling,Phospholipases,Rac Signaling,RhoA Signaling,Signaling by Rho Family GTPases
hsa-miR-182_st	miR-182-5p (and other miRNAs w/seed UUGGCAA)	TargetScan Human	Moderate (predicted)	PLD5
hsa-miR-182_st	miR-182-5p (and other miRNAs w/seed UUGGCAA)	TargetScan Human	Moderate (predicted)	PLD6	Antioxidant Action of Vitamin C,cAMP-mediated signaling,Cardiac β-adrenergic Signaling,Choline Biosynthesis III,Endothelin-1 Signaling,Fcγ Receptor-mediated Phagocytosis in Macrophages and Monocytes,G-Protein Coupled Receptor Signaling,Gustation Pathway,Gαq Signaling,IL-8 Signaling,mTOR Signaling,Pancreatic Adenocarcinoma Signaling,Phospholipase C Signaling,Phospholipases,Protein Kinase A Signali…
hsa-miR-182_st	miR-182-5p (and other miRNAs w/seed UUGGCAA)	TargetScan Human	Moderate (predicted)	PLEKHA7
hsa-miR-182_st	miR-182-5p (and other miRNAs w/seed UUGGCAA)	TargetScan Human	Moderate (predicted)	PLEKHA8
hsa-miR-182_st	miR-182-5p (and other miRNAs w/seed UUGGCAA)	TargetScan Human	Moderate (predicted)	PLEKHH2
hsa-miR-182_st	miR-182-5p (and other miRNAs w/seed UUGGCAA)	TargetScan Human	Moderate (predicted)	PLPPR4	Triacylglycerol Biosynthesis
hsa-miR-182_st	miR-182-5p (and other miRNAs w/seed UUGGCAA)	TargetScan Human	Moderate (predicted)	PMCH
hsa-miR-182_st	miR-182-5p (and other miRNAs w/seed UUGGCAA)	TargetScan Human	High (predicted)	PMP2
hsa-miR-182_st	miR-182-5p (and other miRNAs w/seed UUGGCAA)	TargetScan Human	Moderate (predicted)	PNKD
hsa-miR-182_st	miR-182-5p (and other miRNAs w/seed UUGGCAA)	TargetScan Human	Moderate (predicted)	PNRC2
hsa-miR-182_st	miR-182-5p (and other miRNAs w/seed UUGGCAA)	TargetScan Human	Moderate (predicted)	POC1B
hsa-miR-182_st	miR-182-5p (and other miRNAs w/seed UUGGCAA)	TargetScan Human	Moderate (predicted)	POLR3F
hsa-miR-182_st	miR-182-5p (and other miRNAs w/seed UUGGCAA)	TargetScan Human	Moderate (predicted)	POLR3G
hsa-miR-182_st	miR-182-5p (and other miRNAs w/seed UUGGCAA)	TargetScan Human	Moderate (predicted)	POPDC3
hsa-miR-182_st	miR-182-5p (and other miRNAs w/seed UUGGCAA)	TargetScan Human	Moderate (predicted)	POU6F2
hsa-miR-182_st	miR-182-5p (and other miRNAs w/seed UUGGCAA)	TargetScan Human	High (predicted)	PPIL1
hsa-miR-182_st	miR-182-5p (and other miRNAs w/seed UUGGCAA)	TargetScan Human	Moderate (predicted)	PPM1L	AMPK Signaling,Breast Cancer Regulation by Stathmin1,Cardiac β-adrenergic Signaling,CDK5 Signaling,Cell Cycle Regulation by BTG Family Proteins,Ceramide Signaling,CTLA4 Signaling in Cytotoxic T Lymphocytes,Cyclins and Cell Cycle Regulation,Dopamine Receptor Signaling,Dopamine-DARPP32 Feedback in cAMP Signaling,ERK/MAPK Signaling,HIPPO signaling,ILK Signaling,Mitotic Roles of Polo-Like Kinase,mTOR…
hsa-miR-182_st	miR-182-5p (and other miRNAs w/seed UUGGCAA)	TargetScan Human	Moderate (predicted)	PPP1R13B	3-phosphoinositide Biosynthesis,3-phosphoinositide Degradation,D-myo-inositol (1,4,5,6)-Tetrakisphosphate Biosynthesis,D-myo-inositol (3,4,5,6)-tetrakisphosphate Biosynthesis,D-myo-inositol-5-phosphate Metabolism,p53 Signaling,Superpathway of Inositol Phosphate Compounds
hsa-miR-182_st	miR-182-5p (and other miRNAs w/seed UUGGCAA)	TargetScan Human	Moderate (predicted)	PPP1R13L
hsa-miR-182_st	miR-182-5p (and other miRNAs w/seed UUGGCAA)	TargetScan Human	Moderate (predicted)	PPP1R16B	3-phosphoinositide Biosynthesis,3-phosphoinositide Degradation,D-myo-inositol (1,4,5,6)-Tetrakisphosphate Biosynthesis,D-myo-inositol (3,4,5,6)-tetrakisphosphate Biosynthesis,D-myo-inositol-5-phosphate Metabolism,Superpathway of Inositol Phosphate Compounds
hsa-miR-182_st	miR-182-5p (and other miRNAs w/seed UUGGCAA)	TargetScan Human	High (predicted)	PPP1R1C	3-phosphoinositide Biosynthesis,3-phosphoinositide Degradation,D-myo-inositol (1,4,5,6)-Tetrakisphosphate Biosynthesis,D-myo-inositol (3,4,5,6)-tetrakisphosphate Biosynthesis,D-myo-inositol-5-phosphate Metabolism,Superpathway of Inositol Phosphate Compounds
hsa-miR-182_st	miR-182-5p (and other miRNAs w/seed UUGGCAA)	TargetScan Human	Moderate (predicted)	PPP1R2
hsa-miR-182_st	miR-182-5p (and other miRNAs w/seed UUGGCAA)	TargetScan Human	Moderate (predicted)	PPP1R3D	Breast Cancer Regulation by Stathmin1,Cardiac β-adrenergic Signaling,CDK5 Signaling,Dopamine Receptor Signaling,Dopamine-DARPP32 Feedback in cAMP Signaling,ERK/MAPK Signaling,HIPPO signaling,Insulin Receptor Signaling,Production of Nitric Oxide and Reactive Oxygen Species in Macrophages,Protein Kinase A Signaling,Synaptic Long Term Potentiation
hsa-miR-182_st	miR-182-5p (and other miRNAs w/seed UUGGCAA)	TargetScan Human	Moderate (predicted)	PPP3CA	3-phosphoinositide Biosynthesis,3-phosphoinositide Degradation,Amyotrophic Lateral Sclerosis Signaling,Axonal Guidance Signaling,B Cell Receptor Signaling,Calcium Signaling,Calcium-induced T Lymphocyte Apoptosis,cAMP-mediated signaling,Cardiac Hypertrophy Signaling,CD28 Signaling in T Helper Cells,Clathrin-mediated Endocytosis Signaling,D-myo-inositol (1,4,5,6)-Tetrakisphosphate Biosynthesis,D-my…
hsa-miR-182_st	miR-182-5p (and other miRNAs w/seed UUGGCAA)	TargetScan Human	Moderate (predicted)	PPP3R1	Axonal Guidance Signaling,B Cell Receptor Signaling,Calcium Signaling,Calcium-induced T Lymphocyte Apoptosis,cAMP-mediated signaling,Cardiac Hypertrophy Signaling,CD28 Signaling in T Helper Cells,Clathrin-mediated Endocytosis Signaling,Dopamine-DARPP32 Feedback in cAMP Signaling,fMLP Signaling in Neutrophils,Gap Junction Signaling,Glucocorticoid Receptor Signaling,GM-CSF Signaling,Gαq Signaling,i…
hsa-miR-182_st	miR-182-5p (and other miRNAs w/seed UUGGCAA)	TargetScan Human	Moderate (predicted)	PPP3R2	Axonal Guidance Signaling,B Cell Receptor Signaling,Calcium Signaling,Calcium-induced T Lymphocyte Apoptosis,cAMP-mediated signaling,Cardiac Hypertrophy Signaling,CD28 Signaling in T Helper Cells,Clathrin-mediated Endocytosis Signaling,Dopamine-DARPP32 Feedback in cAMP Signaling,fMLP Signaling in Neutrophils,Gap Junction Signaling,Glucocorticoid Receptor Signaling,GM-CSF Signaling,Gαq Signaling,i…
hsa-miR-182_st	miR-182-5p (and other miRNAs w/seed UUGGCAA)	TargetScan Human	Moderate (predicted)	PPP4R2
hsa-miR-182_st	miR-182-5p (and other miRNAs w/seed UUGGCAA)	TargetScan Human	High (predicted)	PRAF2
hsa-miR-182_st	miR-182-5p (and other miRNAs w/seed UUGGCAA)	TargetScan Human	High (predicted)	PREPL
hsa-miR-182_st	miR-182-5p (and other miRNAs w/seed UUGGCAA)	TargetScan Human	Moderate (predicted)	PRKAA1	AMPK Signaling,eNOS Signaling,Glucocorticoid Receptor Signaling,mTOR Signaling,Nitric Oxide Signaling in the Cardiovascular System,PPARα/RXRα Activation,Pyridoxal 5'-phosphate Salvage Pathway,Salvage Pathways of Pyrimidine Ribonucleotides,Type II Diabetes Mellitus Signaling
hsa-miR-182_st	miR-182-5p (and other miRNAs w/seed UUGGCAA)	TargetScan Human	High (predicted)	PRKACB	AMPK Signaling,Amyloid Processing,Androgen Signaling,Axonal Guidance Signaling,BMP signaling pathway,Breast Cancer Regulation by Stathmin1,Calcium Signaling,cAMP-mediated signaling,Cardiac Hypertrophy Signaling,Cardiac β-adrenergic Signaling,CDK5 Signaling,Cellular Effects of Sildenafil (Viagra),Colorectal Cancer Metastasis Signaling,Corticotropin Releasing Hormone Signaling,CREB Signaling in Neu…
hsa-miR-182_st	miR-182-5p (and other miRNAs w/seed UUGGCAA)	TargetScan Human	High (predicted)	PRKAR1A	AMPK Signaling,Amyloid Processing,Androgen Signaling,Axonal Guidance Signaling,BMP signaling pathway,Breast Cancer Regulation by Stathmin1,Calcium Signaling,cAMP-mediated signaling,Cardiac Hypertrophy Signaling,Cardiac β-adrenergic Signaling,CDK5 Signaling,Cellular Effects of Sildenafil (Viagra),Colorectal Cancer Metastasis Signaling,Corticotropin Releasing Hormone Signaling,CREB Signaling in Neu…
hsa-miR-182_st	miR-182-5p (and other miRNAs w/seed UUGGCAA)	TargetScan Human	Moderate (predicted)	PRKCE	14-3-3-mediated Signaling,Aldosterone Signaling in Epithelial Cells,Amyloid Processing,Androgen Signaling,Apoptosis Signaling,Axonal Guidance Signaling,Breast Cancer Regulation by Stathmin1,Calcium-induced T Lymphocyte Apoptosis,CCR3 Signaling in Eosinophils,CCR5 Signaling in Macrophages,Cholecystokinin/Gastrin-mediated Signaling,Corticotropin Releasing Hormone Signaling,CREB Signaling in Neurons…
hsa-miR-182_st	miR-182-5p (and other miRNAs w/seed UUGGCAA)	TargetScan Human	Moderate (predicted)	PRKD1	14-3-3-mediated Signaling,Aldosterone Signaling in Epithelial Cells,Androgen Signaling,Axonal Guidance Signaling,Breast Cancer Regulation by Stathmin1,Calcium-induced T Lymphocyte Apoptosis,CCR3 Signaling in Eosinophils,CCR5 Signaling in Macrophages,Cholecystokinin/Gastrin-mediated Signaling,Corticotropin Releasing Hormone Signaling,CREB Signaling in Neurons,CXCR4 Signaling,Dopamine-DARPP32 Feedb…
hsa-miR-182_st	miR-182-5p (and other miRNAs w/seed UUGGCAA)	TargetScan Human	Moderate (predicted)	PRLHR
hsa-miR-182_st	miR-182-5p (and other miRNAs w/seed UUGGCAA)	TargetScan Human	Moderate (predicted)	PROS1	Coagulation System,Extrinsic Prothrombin Activation Pathway,Intrinsic Prothrombin Activation Pathway
hsa-miR-182_st	miR-182-5p (and other miRNAs w/seed UUGGCAA)	TargetScan Human	Moderate (predicted)	PRPS2	PRPP Biosynthesis I
hsa-miR-182_st	miR-182-5p (and other miRNAs w/seed UUGGCAA)	TargetScan Human	Moderate (predicted)	PRR3
hsa-miR-182_st	miR-182-5p (and other miRNAs w/seed UUGGCAA)	TargetScan Human	Moderate (predicted)	PRRG3
hsa-miR-182_st	miR-182-5p (and other miRNAs w/seed UUGGCAA)	TargetScan Human	Moderate (predicted)	PRRT3
hsa-miR-182_st	miR-182-5p (and other miRNAs w/seed UUGGCAA)	TargetScan Human	Moderate (predicted)	PRRX1
hsa-miR-182_st	miR-182-5p (and other miRNAs w/seed UUGGCAA)	TargetScan Human	High (predicted)	PRUNE2
hsa-miR-182_st	miR-182-5p (and other miRNAs w/seed UUGGCAA)	TargetScan Human	Moderate (predicted)	PSMG2
hsa-miR-182_st	miR-182-5p (and other miRNAs w/seed UUGGCAA)	TargetScan Human	Moderate (predicted)	PSTPIP2
hsa-miR-182_st	miR-182-5p (and other miRNAs w/seed UUGGCAA)	TargetScan Human	Moderate (predicted)	PTAR1
hsa-miR-182_st	miR-182-5p (and other miRNAs w/seed UUGGCAA)	TargetScan Human	Moderate (predicted)	PTGFR	Eicosanoid Signaling
hsa-miR-182_st	miR-182-5p (and other miRNAs w/seed UUGGCAA)	TargetScan Human	Moderate (predicted)	PTGR2
hsa-miR-182_st	miR-182-5p (and other miRNAs w/seed UUGGCAA)	TargetScan Human	Moderate (predicted)	PTHLH
hsa-miR-182_st	miR-182-5p (and other miRNAs w/seed UUGGCAA)	TargetScan Human	Moderate (predicted)	PTP4A1	Protein Kinase A Signaling
hsa-miR-182_st	miR-182-5p (and other miRNAs w/seed UUGGCAA)	TargetScan Human	Moderate (predicted)	PTPN20	3-phosphoinositide Biosynthesis,3-phosphoinositide Degradation,D-myo-inositol (1,4,5,6)-Tetrakisphosphate Biosynthesis,D-myo-inositol (3,4,5,6)-tetrakisphosphate Biosynthesis,D-myo-inositol-5-phosphate Metabolism,Superpathway of Inositol Phosphate Compounds
hsa-miR-182_st	miR-182-5p (and other miRNAs w/seed UUGGCAA)	TargetScan Human	Moderate (predicted)	PTPRG	Protein Kinase A Signaling
hsa-miR-182_st	miR-182-5p (and other miRNAs w/seed UUGGCAA)	TargetScan Human	Moderate (predicted)	PTPRM	3-phosphoinositide Biosynthesis,3-phosphoinositide Degradation,D-myo-inositol (1,4,5,6)-Tetrakisphosphate Biosynthesis,D-myo-inositol (3,4,5,6)-tetrakisphosphate Biosynthesis,D-myo-inositol-5-phosphate Metabolism,Epithelial Adherens Junction Signaling,Protein Kinase A Signaling,Superpathway of Inositol Phosphate Compounds
hsa-miR-182_st	miR-182-5p (and other miRNAs w/seed UUGGCAA)	TargetScan Human	Moderate (predicted)	PWWP2A
hsa-miR-182_st	miR-182-5p (and other miRNAs w/seed UUGGCAA)	TargetScan Human	Moderate (predicted)	QKI
hsa-miR-182_st	miR-182-5p (and other miRNAs w/seed UUGGCAA)	TargetScan Human	Moderate (predicted)	RAB11FIP5
hsa-miR-182_st	miR-182-5p (and other miRNAs w/seed UUGGCAA)	TargetScan Human	Moderate (predicted)	RAB27A
hsa-miR-182_st	miR-182-5p (and other miRNAs w/seed UUGGCAA)	TargetScan Human	High (predicted)	RAB27B
hsa-miR-182_st	miR-182-5p (and other miRNAs w/seed UUGGCAA)	TargetScan Human	Moderate (predicted)	RAB2A
hsa-miR-182_st	miR-182-5p (and other miRNAs w/seed UUGGCAA)	TargetScan Human	Moderate (predicted)	RAB3IP
hsa-miR-182_st	miR-182-5p (and other miRNAs w/seed UUGGCAA)	TargetScan Human	High (predicted)	RAB6B
hsa-miR-182_st	miR-182-5p (and other miRNAs w/seed UUGGCAA)	TargetScan Human	Moderate (predicted)	RAB7A	Clathrin-mediated Endocytosis Signaling,IL-12 Signaling and Production in Macrophages,Phagosome Maturation,Remodeling of Epithelial Adherens Junctions
hsa-miR-182_st	miR-182-5p (and other miRNAs w/seed UUGGCAA)	TargetScan Human	Moderate (predicted)	RAB9B
hsa-miR-182_st	miR-182-5p (and other miRNAs w/seed UUGGCAA)	TargetScan Human	High (predicted)	RAC1	Actin Cytoskeleton Signaling,Actin Nucleation by ARP-WASP Complex,Agrin Interactions at Neuromuscular Junction,Amyotrophic Lateral Sclerosis Signaling,Axonal Guidance Signaling,B Cell Receptor Signaling,Breast Cancer Regulation by Stathmin1,CCR3 Signaling in Eosinophils,CD28 Signaling in T Helper Cells,Clathrin-mediated Endocytosis Signaling,Colorectal Cancer Metastasis Signaling,CXCR4 Signaling,…
hsa-miR-182_st	miR-182-5p (and other miRNAs w/seed UUGGCAA)	TargetScan Human	Moderate (predicted)	RAD17	ATM Signaling,DNA damage-induced 14-3-3σ Signaling,Role of CHK Proteins in Cell Cycle Checkpoint Control
hsa-miR-182_st	miR-182-5p (and other miRNAs w/seed UUGGCAA)	TargetScan Human	Moderate (predicted)	RAD23B	Nucleotide Excision Repair Pathway
hsa-miR-182_st	miR-182-5p (and other miRNAs w/seed UUGGCAA)	TargetScan Human	Moderate (predicted)	RAET1L
hsa-miR-182_st	miR-182-5p (and other miRNAs w/seed UUGGCAA)	TargetScan Human	Moderate (predicted)	RALB	Gαi Signaling,Integrin Signaling,Molecular Mechanisms of Cancer,Phospholipase C Signaling
hsa-miR-182_st	miR-182-5p (and other miRNAs w/seed UUGGCAA)	TargetScan Human	Moderate (predicted)	RAPGEF4	cAMP-mediated signaling,ERK/MAPK Signaling,G-Protein Coupled Receptor Signaling,GPCR-Mediated Nutrient Sensing in Enteroendocrine Cells,Gαs Signaling,Leukocyte Extravasation Signaling
hsa-miR-182_st	miR-182-5p (and other miRNAs w/seed UUGGCAA)	TargetScan Human	High (predicted)	RAPGEF5
hsa-miR-182_st	miR-182-5p (and other miRNAs w/seed UUGGCAA)	TargetScan Human,miRecords	Experimentally Observed,High (predicted)	RARG	Aryl Hydrocarbon Receptor Signaling,RAR Activation,Retinoic acid Mediated Apoptosis Signaling,Wnt/β-catenin Signaling
hsa-miR-182_st	miR-182-5p (and other miRNAs w/seed UUGGCAA)	TargetScan Human	High (predicted)	RASA1	3-phosphoinositide Biosynthesis,3-phosphoinositide Degradation,Angiopoietin Signaling,Axonal Guidance Signaling,Cdc42 Signaling,D-myo-inositol (1,4,5,6)-Tetrakisphosphate Biosynthesis,D-myo-inositol (3,4,5,6)-tetrakisphosphate Biosynthesis,D-myo-inositol-5-phosphate Metabolism,EGF Signaling,Ephrin Receptor Signaling,G-Protein Coupled Receptor Signaling,GDNF Family Ligand-Receptor Interactions,Gα1…
hsa-miR-182_st	miR-182-5p (and other miRNAs w/seed UUGGCAA)	TargetScan Human	High (predicted)	RASA2
hsa-miR-182_st	miR-182-5p (and other miRNAs w/seed UUGGCAA)	TargetScan Human	Moderate (predicted)	RASSF8
hsa-miR-182_st	miR-182-5p (and other miRNAs w/seed UUGGCAA)	TargetScan Human	Moderate (predicted)	RAVER2
hsa-miR-182_st	miR-182-5p (and other miRNAs w/seed UUGGCAA)	TargetScan Human	Moderate (predicted)	RBBP9
hsa-miR-182_st	miR-182-5p (and other miRNAs w/seed UUGGCAA)	TargetScan Human	Moderate (predicted)	RBM5
hsa-miR-182_st	miR-182-5p (and other miRNAs w/seed UUGGCAA)	TargetScan Human	Moderate (predicted)	RBP7	Acute Phase Response Signaling,RAR Activation,Retinoate Biosynthesis I,Retinoate Biosynthesis II,Retinol Biosynthesis,The Visual Cycle
hsa-miR-182_st	miR-182-5p (and other miRNAs w/seed UUGGCAA)	TargetScan Human	Moderate (predicted)	RCC2
hsa-miR-182_st	miR-182-5p (and other miRNAs w/seed UUGGCAA)	TargetScan Human	High (predicted)	RD3
hsa-miR-182_st	miR-182-5p (and other miRNAs w/seed UUGGCAA)	TargetScan Human	Moderate (predicted)	RDH11	RAR Activation,Retinoate Biosynthesis I,Retinol Biosynthesis,The Visual Cycle
hsa-miR-182_st	miR-182-5p (and other miRNAs w/seed UUGGCAA)	TargetScan Human	High (predicted)	RECK	Inhibition of Matrix Metalloproteases
hsa-miR-182_st	miR-182-5p (and other miRNAs w/seed UUGGCAA)	TargetScan Human	Moderate (predicted)	REEP1
hsa-miR-182_st	miR-182-5p (and other miRNAs w/seed UUGGCAA)	TargetScan Human	Moderate (predicted)	REEP5
hsa-miR-182_st	miR-182-5p (and other miRNAs w/seed UUGGCAA)	TargetScan Human	High (predicted)	RERGL
hsa-miR-182_st	miR-182-5p (and other miRNAs w/seed UUGGCAA)	TargetScan Human	Moderate (predicted)	REV1
hsa-miR-182_st	miR-182-5p (and other miRNAs w/seed UUGGCAA)	TargetScan Human	Moderate (predicted)	RFTN1
hsa-miR-182_st	miR-182-5p (and other miRNAs w/seed UUGGCAA)	TargetScan Human	Moderate (predicted)	RFTN2
hsa-miR-182_st	miR-182-5p (and other miRNAs w/seed UUGGCAA)	TargetScan Human	Moderate (predicted)	RGPD3 (includes others)
hsa-miR-182_st	miR-182-5p (and other miRNAs w/seed UUGGCAA)	TargetScan Human	High (predicted)	RGS17
hsa-miR-182_st	miR-182-5p (and other miRNAs w/seed UUGGCAA)	TargetScan Human	Moderate (predicted)	RGS2	cAMP-mediated signaling,G-Protein Coupled Receptor Signaling,Gαq Signaling,Gαs Signaling
hsa-miR-182_st	miR-182-5p (and other miRNAs w/seed UUGGCAA)	TargetScan Human	Moderate (predicted)	RHOBTB1
hsa-miR-182_st	miR-182-5p (and other miRNAs w/seed UUGGCAA)	TargetScan Human	Moderate (predicted)	RHOJ	Actin Nucleation by ARP-WASP Complex,Cardiac Hypertrophy Signaling,Cholecystokinin/Gastrin-mediated Signaling,Colorectal Cancer Metastasis Signaling,CXCR4 Signaling,Germ Cell-Sertoli Cell Junction Signaling,Glioblastoma Multiforme Signaling,Glioma Invasiveness Signaling,Gαq Signaling,HMGB1 Signaling,IL-8 Signaling,ILK Signaling,Integrin Signaling,Molecular Mechanisms of Cancer,mTOR Signaling,Phag…
hsa-miR-182_st	miR-182-5p (and other miRNAs w/seed UUGGCAA)	TargetScan Human	Moderate (predicted)	RHOQ	Actin Nucleation by ARP-WASP Complex,Cardiac Hypertrophy Signaling,Cholecystokinin/Gastrin-mediated Signaling,Colorectal Cancer Metastasis Signaling,CXCR4 Signaling,Germ Cell-Sertoli Cell Junction Signaling,Glioblastoma Multiforme Signaling,Glioma Invasiveness Signaling,Gαq Signaling,HMGB1 Signaling,IL-8 Signaling,ILK Signaling,Insulin Receptor Signaling,Integrin Signaling,Molecular Mechanisms of…
hsa-miR-182_st	miR-182-5p (and other miRNAs w/seed UUGGCAA)	TargetScan Human	Moderate (predicted)	RHPN2	RhoA Signaling
hsa-miR-182_st	miR-182-5p (and other miRNAs w/seed UUGGCAA)	TargetScan Human	Moderate (predicted)	RIOK3
hsa-miR-182_st	miR-182-5p (and other miRNAs w/seed UUGGCAA)	TargetScan Human	Moderate (predicted)	RMND5A
hsa-miR-182_st	miR-182-5p (and other miRNAs w/seed UUGGCAA)	TargetScan Human	Moderate (predicted)	RNASE6
hsa-miR-182_st	miR-182-5p (and other miRNAs w/seed UUGGCAA)	TargetScan Human	Moderate (predicted)	RND3	Actin Nucleation by ARP-WASP Complex,Cardiac Hypertrophy Signaling,Cholecystokinin/Gastrin-mediated Signaling,Colorectal Cancer Metastasis Signaling,CXCR4 Signaling,Germ Cell-Sertoli Cell Junction Signaling,Glioblastoma Multiforme Signaling,Glioma Invasiveness Signaling,Gαq Signaling,HMGB1 Signaling,IL-8 Signaling,ILK Signaling,Integrin Signaling,Molecular Mechanisms of Cancer,mTOR Signaling,Phag…
hsa-miR-182_st	miR-182-5p (and other miRNAs w/seed UUGGCAA)	TargetScan Human	Moderate (predicted)	RNF130
hsa-miR-182_st	miR-182-5p (and other miRNAs w/seed UUGGCAA)	TargetScan Human	Moderate (predicted)	RNF144B
hsa-miR-182_st	miR-182-5p (and other miRNAs w/seed UUGGCAA)	TargetScan Human	Moderate (predicted)	RNF152
hsa-miR-182_st	miR-182-5p (and other miRNAs w/seed UUGGCAA)	TargetScan Human	High (predicted)	RNF212
hsa-miR-182_st	miR-182-5p (and other miRNAs w/seed UUGGCAA)	TargetScan Human	Moderate (predicted)	RNF212B
hsa-miR-182_st	miR-182-5p (and other miRNAs w/seed UUGGCAA)	TargetScan Human	High (predicted)	RNF222
hsa-miR-182_st	miR-182-5p (and other miRNAs w/seed UUGGCAA)	TargetScan Human	Moderate (predicted)	RNF4	Sumoylation Pathway
hsa-miR-182_st	miR-182-5p (and other miRNAs w/seed UUGGCAA)	TargetScan Human	Moderate (predicted)	RNLS
hsa-miR-182_st	miR-182-5p (and other miRNAs w/seed UUGGCAA)	TargetScan Human	High (predicted)	ROCK1	Actin Cytoskeleton Signaling,Actin Nucleation by ARP-WASP Complex,Apoptosis Signaling,Axonal Guidance Signaling,Breast Cancer Regulation by Stathmin1,Cardiac Hypertrophy Signaling,CCR3 Signaling in Eosinophils,Cholecystokinin/Gastrin-mediated Signaling,CXCR4 Signaling,Death Receptor Signaling,Ephrin A Signaling,Ephrin B Signaling,Ephrin Receptor Signaling,Gα12/13 Signaling,Gαq Signaling,IL-8 Sign…
hsa-miR-182_st	miR-182-5p (and other miRNAs w/seed UUGGCAA)	TargetScan Human	Moderate (predicted)	ROMO1
hsa-miR-182_st	miR-182-5p (and other miRNAs w/seed UUGGCAA)	TargetScan Human	High (predicted)	RPL23	EIF2 Signaling
hsa-miR-182_st	miR-182-5p (and other miRNAs w/seed UUGGCAA)	TargetScan Human	Moderate (predicted)	RPRD1B
hsa-miR-182_st	miR-182-5p (and other miRNAs w/seed UUGGCAA)	TargetScan Human	Moderate (predicted)	RPS23	EIF2 Signaling,mTOR Signaling,Regulation of eIF4 and p70S6K Signaling
hsa-miR-182_st	miR-182-5p (and other miRNAs w/seed UUGGCAA)	TargetScan Human	Moderate (predicted)	RPS6KA6	CNTF Signaling,ERK5 Signaling,FLT3 Signaling in Hematopoietic Progenitor Cells,Growth Hormone Signaling,Melanocyte Development and Pigmentation Signaling,mTOR Signaling,NGF Signaling,p38 MAPK Signaling,Role of IL-17F in Allergic Inflammatory Airway Diseases,Role of Tissue Factor in Cancer,UVA-Induced MAPK Signaling
hsa-miR-182_st	miR-182-5p (and other miRNAs w/seed UUGGCAA)	TargetScan Human	Moderate (predicted)	RPS9	EIF2 Signaling,mTOR Signaling,Regulation of eIF4 and p70S6K Signaling
hsa-miR-182_st	miR-182-5p (and other miRNAs w/seed UUGGCAA)	TargetScan Human	Moderate (predicted)	RPUSD4
hsa-miR-182_st	miR-182-5p (and other miRNAs w/seed UUGGCAA)	TargetScan Human	Moderate (predicted)	RSAD2	Role of Lipids/Lipid Rafts in the Pathogenesis of Influenza
hsa-miR-182_st	miR-182-5p (and other miRNAs w/seed UUGGCAA)	TargetScan Human	Moderate (predicted)	RTN4	Axonal Guidance Signaling
hsa-miR-182_st	miR-182-5p (and other miRNAs w/seed UUGGCAA)	TargetScan Human	Moderate (predicted)	RUNDC3B
hsa-miR-182_st	miR-182-5p (and other miRNAs w/seed UUGGCAA)	TargetScan Human	Moderate (predicted)	RWDD2A
hsa-miR-182_st	miR-182-5p (and other miRNAs w/seed UUGGCAA)	TargetScan Human	Moderate (predicted)	RWDD4
hsa-miR-182_st	miR-182-5p (and other miRNAs w/seed UUGGCAA)	TargetScan Human	Moderate (predicted)	RYR3	Calcium Signaling,Gαs Signaling,Netrin Signaling,nNOS Signaling in Skeletal Muscle Cells,Protein Kinase A Signaling,Synaptic Long Term Depression
hsa-miR-182_st	miR-182-5p (and other miRNAs w/seed UUGGCAA)	TargetScan Human	Moderate (predicted)	S100PBP
hsa-miR-182_st	miR-182-5p (and other miRNAs w/seed UUGGCAA)	TargetScan Human	Moderate (predicted)	SALL4	Human Embryonic Stem Cell Pluripotency,Role of NANOG in Mammalian Embryonic Stem Cell Pluripotency,Role of Oct4 in Mammalian Embryonic Stem Cell Pluripotency
hsa-miR-182_st	miR-182-5p (and other miRNAs w/seed UUGGCAA)	TargetScan Human	High (predicted)	SAMD12
hsa-miR-182_st	miR-182-5p (and other miRNAs w/seed UUGGCAA)	TargetScan Human	Moderate (predicted)	SAMD13
hsa-miR-182_st	miR-182-5p (and other miRNAs w/seed UUGGCAA)	TargetScan Human	High (predicted)	SAMD5
hsa-miR-182_st	miR-182-5p (and other miRNAs w/seed UUGGCAA)	TargetScan Human	Moderate (predicted)	SATB2
hsa-miR-182_st	miR-182-5p (and other miRNAs w/seed UUGGCAA)	TargetScan Human	Moderate (predicted)	SAXO1
hsa-miR-182_st	miR-182-5p (and other miRNAs w/seed UUGGCAA)	TargetScan Human	Moderate (predicted)	SBDS
hsa-miR-182_st	miR-182-5p (and other miRNAs w/seed UUGGCAA)	TargetScan Human	High (predicted)	SC5D	Cholesterol Biosynthesis I,Cholesterol Biosynthesis II (via 24,25-dihydrolanosterol),Cholesterol Biosynthesis III (via Desmosterol),Superpathway of Cholesterol Biosynthesis
hsa-miR-182_st	miR-182-5p (and other miRNAs w/seed UUGGCAA)	TargetScan Human	High (predicted)	SCML4
hsa-miR-182_st	miR-182-5p (and other miRNAs w/seed UUGGCAA)	TargetScan Human	Moderate (predicted)	SCN2A
hsa-miR-182_st	miR-182-5p (and other miRNAs w/seed UUGGCAA)	TargetScan Human	Moderate (predicted)	SCRT1
hsa-miR-182_st	miR-182-5p (and other miRNAs w/seed UUGGCAA)	TargetScan Human	Moderate (predicted)	SCUBE3
hsa-miR-182_st	miR-182-5p (and other miRNAs w/seed UUGGCAA)	TargetScan Human	High (predicted)	SELENOI	Phosphatidylethanolamine Biosynthesis II
hsa-miR-182_st	miR-182-5p (and other miRNAs w/seed UUGGCAA)	TargetScan Human	Moderate (predicted)	SEPHS1	Selenocysteine Biosynthesis II (Archaea and Eukaryotes)
hsa-miR-182_st	miR-182-5p (and other miRNAs w/seed UUGGCAA)	TargetScan Human	Moderate (predicted)	SEPHS2	Selenocysteine Biosynthesis II (Archaea and Eukaryotes)
hsa-miR-182_st	miR-182-5p (and other miRNAs w/seed UUGGCAA)	TargetScan Human	High (predicted)	14-Sep	RhoA Signaling,Signaling by Rho Family GTPases
hsa-miR-182_st	miR-182-5p (and other miRNAs w/seed UUGGCAA)	TargetScan Human	Moderate (predicted)	6-Sep	RhoA Signaling,Signaling by Rho Family GTPases
hsa-miR-182_st	miR-182-5p (and other miRNAs w/seed UUGGCAA)	TargetScan Human	Moderate (predicted)	7-Sep	RhoA Signaling,Signaling by Rho Family GTPases
hsa-miR-182_st	miR-182-5p (and other miRNAs w/seed UUGGCAA)	TargetScan Human	High (predicted)	9-Sep	RhoA Signaling,Signaling by Rho Family GTPases
hsa-miR-182_st	miR-182-5p (and other miRNAs w/seed UUGGCAA)	TargetScan Human	High (predicted)	SERINC5
hsa-miR-182_st	miR-182-5p (and other miRNAs w/seed UUGGCAA)	TargetScan Human	High (predicted)	SERPINB2
hsa-miR-182_st	miR-182-5p (and other miRNAs w/seed UUGGCAA)	TargetScan Human	High (predicted)	SERTAD4
hsa-miR-182_st	miR-182-5p (and other miRNAs w/seed UUGGCAA)	TargetScan Human	Moderate (predicted)	SERTM1
hsa-miR-182_st	miR-182-5p (and other miRNAs w/seed UUGGCAA)	TargetScan Human	High (predicted)	SETD7
hsa-miR-182_st	miR-182-5p (and other miRNAs w/seed UUGGCAA)	TargetScan Human	Moderate (predicted)	SF3B5
hsa-miR-182_st	miR-182-5p (and other miRNAs w/seed UUGGCAA)	TargetScan Human	Moderate (predicted)	SGMS1	Sphingomyelin Metabolism
hsa-miR-182_st	miR-182-5p (and other miRNAs w/seed UUGGCAA)	TargetScan Human	High (predicted)	SGMS2	Sphingomyelin Metabolism
hsa-miR-182_st	miR-182-5p (and other miRNAs w/seed UUGGCAA)	TargetScan Human	High (predicted)	SH2D1A	Natural Killer Cell Signaling
hsa-miR-182_st	miR-182-5p (and other miRNAs w/seed UUGGCAA)	TargetScan Human	High (predicted)	SH3BGRL
hsa-miR-182_st	miR-182-5p (and other miRNAs w/seed UUGGCAA)	TargetScan Human	High (predicted)	SH3BP5
hsa-miR-182_st	miR-182-5p (and other miRNAs w/seed UUGGCAA)	TargetScan Human	Moderate (predicted)	SH3GLB2	Clathrin-mediated Endocytosis Signaling,Mechanisms of Viral Exit from Host Cells
hsa-miR-182_st	miR-182-5p (and other miRNAs w/seed UUGGCAA)	TargetScan Human	Moderate (predicted)	SH3KBP1	Clathrin-mediated Endocytosis Signaling
hsa-miR-182_st	miR-182-5p (and other miRNAs w/seed UUGGCAA)	TargetScan Human	Moderate (predicted)	SH3PXD2B
hsa-miR-182_st	miR-182-5p (and other miRNAs w/seed UUGGCAA)	TargetScan Human	Moderate (predicted)	SH3RF2
hsa-miR-182_st	miR-182-5p (and other miRNAs w/seed UUGGCAA)	TargetScan Human	High (predicted)	SHC4
hsa-miR-182_st	miR-182-5p (and other miRNAs w/seed UUGGCAA)	TargetScan Human	Moderate (predicted)	SHOC2
hsa-miR-182_st	miR-182-5p (and other miRNAs w/seed UUGGCAA)	TargetScan Human	Moderate (predicted)	SIN3B	Adipogenesis pathway,Nur77 Signaling in T Lymphocytes
hsa-miR-182_st	miR-182-5p (and other miRNAs w/seed UUGGCAA)	TargetScan Human	Moderate (predicted)	SLAIN2
hsa-miR-182_st	miR-182-5p (and other miRNAs w/seed UUGGCAA)	TargetScan Human	Moderate (predicted)	SLC10A3
hsa-miR-182_st	miR-182-5p (and other miRNAs w/seed UUGGCAA)	TargetScan Human	Moderate (predicted)	SLC16A9
hsa-miR-182_st	miR-182-5p (and other miRNAs w/seed UUGGCAA)	TargetScan Human	High (predicted)	SLC1A1	Glutamate Receptor Signaling
hsa-miR-182_st	miR-182-5p (and other miRNAs w/seed UUGGCAA)	TargetScan Human	Moderate (predicted)	SLC1A2	Amyotrophic Lateral Sclerosis Signaling,Glutamate Receptor Signaling
hsa-miR-182_st	miR-182-5p (and other miRNAs w/seed UUGGCAA)	TargetScan Human	Moderate (predicted)	SLC25A1
hsa-miR-182_st	miR-182-5p (and other miRNAs w/seed UUGGCAA)	TargetScan Human	Moderate (predicted)	SLC25A10	Induction of Apoptosis by HIV1
hsa-miR-182_st	miR-182-5p (and other miRNAs w/seed UUGGCAA)	TargetScan Human	Moderate (predicted)	SLC25A16
hsa-miR-182_st	miR-182-5p (and other miRNAs w/seed UUGGCAA)	TargetScan Human	Moderate (predicted)	SLC25A46
hsa-miR-182_st	miR-182-5p (and other miRNAs w/seed UUGGCAA)	TargetScan Human	Moderate (predicted)	SLC25A51
hsa-miR-182_st	miR-182-5p (and other miRNAs w/seed UUGGCAA)	TargetScan Human	High (predicted)	SLC2A14
hsa-miR-182_st	miR-182-5p (and other miRNAs w/seed UUGGCAA)	TargetScan Human	Moderate (predicted)	SLC2A3	Antioxidant Action of Vitamin C,HIF1α Signaling,Vitamin-C Transport
hsa-miR-182_st	miR-182-5p (and other miRNAs w/seed UUGGCAA)	TargetScan Human	High (predicted)	SLC2A8
hsa-miR-182_st	miR-182-5p (and other miRNAs w/seed UUGGCAA)	TargetScan Human	Moderate (predicted)	SLC30A1
hsa-miR-182_st	miR-182-5p (and other miRNAs w/seed UUGGCAA)	TargetScan Human	Moderate (predicted)	SLC30A7
hsa-miR-182_st	miR-182-5p (and other miRNAs w/seed UUGGCAA)	TargetScan Human	Moderate (predicted)	SLC33A1
hsa-miR-182_st	miR-182-5p (and other miRNAs w/seed UUGGCAA)	TargetScan Human	Moderate (predicted)	SLC35A2	Aryl Hydrocarbon Receptor Signaling,LPS/IL-1 Mediated Inhibition of RXR Function,NRF2-mediated Oxidative Stress Response
hsa-miR-182_st	miR-182-5p (and other miRNAs w/seed UUGGCAA)	TargetScan Human	High (predicted)	SLC35A5
hsa-miR-182_st	miR-182-5p (and other miRNAs w/seed UUGGCAA)	TargetScan Human	Moderate (predicted)	SLC35C1
hsa-miR-182_st	miR-182-5p (and other miRNAs w/seed UUGGCAA)	TargetScan Human	Moderate (predicted)	SLC35D1
hsa-miR-182_st	miR-182-5p (and other miRNAs w/seed UUGGCAA)	TargetScan Human	Moderate (predicted)	SLC35E4
hsa-miR-182_st	miR-182-5p (and other miRNAs w/seed UUGGCAA)	TargetScan Human	High (predicted)	SLC35G1
hsa-miR-182_st	miR-182-5p (and other miRNAs w/seed UUGGCAA)	TargetScan Human	Moderate (predicted)	SLC38A4
hsa-miR-182_st	miR-182-5p (and other miRNAs w/seed UUGGCAA)	TargetScan Human	High (predicted)	SLC39A1
hsa-miR-182_st	miR-182-5p (and other miRNAs w/seed UUGGCAA)	TargetScan Human	High (predicted)	SLC39A9
hsa-miR-182_st	miR-182-5p (and other miRNAs w/seed UUGGCAA)	TargetScan Human	High (predicted)	SLC44A5
hsa-miR-182_st	miR-182-5p (and other miRNAs w/seed UUGGCAA)	TargetScan Human	Moderate (predicted)	SLC4A1
hsa-miR-182_st	miR-182-5p (and other miRNAs w/seed UUGGCAA)	TargetScan Human	Moderate (predicted)	SLC5A3
hsa-miR-182_st	miR-182-5p (and other miRNAs w/seed UUGGCAA)	TargetScan Human	Moderate (predicted)	SLC5A6
hsa-miR-182_st	miR-182-5p (and other miRNAs w/seed UUGGCAA)	TargetScan Human	Moderate (predicted)	SLC6A6
hsa-miR-182_st	miR-182-5p (and other miRNAs w/seed UUGGCAA)	TargetScan Human	Moderate (predicted)	SLC7A14
hsa-miR-182_st	miR-182-5p (and other miRNAs w/seed UUGGCAA)	TargetScan Human	Moderate (predicted)	SLC7A2
hsa-miR-182_st	miR-182-5p (and other miRNAs w/seed UUGGCAA)	TargetScan Human	Moderate (predicted)	SLC9A2
hsa-miR-182_st	miR-182-5p (and other miRNAs w/seed UUGGCAA)	TargetScan Human	High (predicted)	SLCO3A1	Hepatic Cholestasis
hsa-miR-182_st	miR-182-5p (and other miRNAs w/seed UUGGCAA)	TargetScan Human	Moderate (predicted)	SLITRK4
hsa-miR-182_st	miR-182-5p (and other miRNAs w/seed UUGGCAA)	TargetScan Human	Moderate (predicted)	SMAD1	Adipogenesis pathway,BMP signaling pathway,Factors Promoting Cardiogenesis in Vertebrates,HIPPO signaling,Human Embryonic Stem Cell Pluripotency,Molecular Mechanisms of Cancer,Mouse Embryonic Stem Cell Pluripotency,RAR Activation,Role of NANOG in Mammalian Embryonic Stem Cell Pluripotency,Role of Osteoblasts, Osteoclasts and Chondrocytes in Rheumatoid Arthritis,TGF-β Signaling
hsa-miR-182_st	miR-182-5p (and other miRNAs w/seed UUGGCAA)	TargetScan Human	Moderate (predicted)	SMAD7	BMP signaling pathway,Hepatic Fibrosis / Hepatic Stellate Cell Activation,Human Embryonic Stem Cell Pluripotency,Molecular Mechanisms of Cancer,RAR Activation,TGF-β Signaling
hsa-miR-182_st	miR-182-5p (and other miRNAs w/seed UUGGCAA)	TargetScan Human	Moderate (predicted)	SMCO3
hsa-miR-182_st	miR-182-5p (and other miRNAs w/seed UUGGCAA)	TargetScan Human	Moderate (predicted)	SMIM13
hsa-miR-182_st	miR-182-5p (and other miRNAs w/seed UUGGCAA)	TargetScan Human	Moderate (predicted)	SMIM15
hsa-miR-182_st	miR-182-5p (and other miRNAs w/seed UUGGCAA)	TargetScan Human	Moderate (predicted)	SMIM5
hsa-miR-182_st	miR-182-5p (and other miRNAs w/seed UUGGCAA)	TargetScan Human	High (predicted)	SMKR1
hsa-miR-182_st	miR-182-5p (and other miRNAs w/seed UUGGCAA)	TargetScan Human	High (predicted)	SNAI2	Epithelial Adherens Junction Signaling,ILK Signaling,p53 Signaling,Regulation of the Epithelial-Mesenchymal Transition Pathway
hsa-miR-182_st	miR-182-5p (and other miRNAs w/seed UUGGCAA)	TargetScan Human	Moderate (predicted)	SNAP23
hsa-miR-182_st	miR-182-5p (and other miRNAs w/seed UUGGCAA)	TargetScan Human	Moderate (predicted)	SNTG1
hsa-miR-182_st	miR-182-5p (and other miRNAs w/seed UUGGCAA)	TargetScan Human	Moderate (predicted)	SNX17
hsa-miR-182_st	miR-182-5p (and other miRNAs w/seed UUGGCAA)	TargetScan Human	Moderate (predicted)	SNX22
hsa-miR-182_st	miR-182-5p (and other miRNAs w/seed UUGGCAA)	TargetScan Human	High (predicted)	SNX30
hsa-miR-182_st	miR-182-5p (and other miRNAs w/seed UUGGCAA)	TargetScan Human	Moderate (predicted)	SNX4
hsa-miR-182_st	miR-182-5p (and other miRNAs w/seed UUGGCAA)	TargetScan Human	Moderate (predicted)	SOCS2	Acute Phase Response Signaling,Growth Hormone Signaling,IGF-1 Signaling,IL-9 Signaling,JAK/Stat Signaling,Prolactin Signaling,Role of JAK2 in Hormone-like Cytokine Signaling,STAT3 Pathway,Type I Diabetes Mellitus Signaling,Type II Diabetes Mellitus Signaling
hsa-miR-182_st	miR-182-5p (and other miRNAs w/seed UUGGCAA)	TargetScan Human	Moderate (predicted)	SOCS6	Acute Phase Response Signaling,Growth Hormone Signaling,IGF-1 Signaling,JAK/Stat Signaling,Prolactin Signaling,Role of JAK2 in Hormone-like Cytokine Signaling,STAT3 Pathway,Type I Diabetes Mellitus Signaling,Type II Diabetes Mellitus Signaling
hsa-miR-182_st	miR-182-5p (and other miRNAs w/seed UUGGCAA)	TargetScan Human	Moderate (predicted)	SOGA3
hsa-miR-182_st	miR-182-5p (and other miRNAs w/seed UUGGCAA)	TargetScan Human	Moderate (predicted)	SORT1
hsa-miR-182_st	miR-182-5p (and other miRNAs w/seed UUGGCAA)	TargetScan Human	Moderate (predicted)	SOX11	Wnt/β-catenin Signaling
hsa-miR-182_st	miR-182-5p (and other miRNAs w/seed UUGGCAA)	TargetScan Human	Moderate (predicted)	SOX2	Embryonic Stem Cell Differentiation into Cardiac Lineages,Human Embryonic Stem Cell Pluripotency,Mouse Embryonic Stem Cell Pluripotency,Role of NANOG in Mammalian Embryonic Stem Cell Pluripotency,Role of Oct4 in Mammalian Embryonic Stem Cell Pluripotency,Transcriptional Regulatory Network in Embryonic Stem Cells,Wnt/β-catenin Signaling
hsa-miR-182_st	miR-182-5p (and other miRNAs w/seed UUGGCAA)	TargetScan Human	High (predicted)	SP3	Gap Junction Signaling,Sumoylation Pathway
hsa-miR-182_st	miR-182-5p (and other miRNAs w/seed UUGGCAA)	TargetScan Human	Moderate (predicted)	SPAG1
hsa-miR-182_st	miR-182-5p (and other miRNAs w/seed UUGGCAA)	TargetScan Human	High (predicted)	SPAG17
hsa-miR-182_st	miR-182-5p (and other miRNAs w/seed UUGGCAA)	TargetScan Human	Moderate (predicted)	SPAST
hsa-miR-182_st	miR-182-5p (and other miRNAs w/seed UUGGCAA)	TargetScan Human	Moderate (predicted)	SPATS2L
hsa-miR-182_st	miR-182-5p (and other miRNAs w/seed UUGGCAA)	TargetScan Human	High (predicted)	SPIN1
hsa-miR-182_st	miR-182-5p (and other miRNAs w/seed UUGGCAA)	TargetScan Human	High (predicted)	SPIN3
hsa-miR-182_st	miR-182-5p (and other miRNAs w/seed UUGGCAA)	TargetScan Human	Moderate (predicted)	SPINK8
hsa-miR-182_st	miR-182-5p (and other miRNAs w/seed UUGGCAA)	TargetScan Human	Moderate (predicted)	SPRY3
hsa-miR-182_st	miR-182-5p (and other miRNAs w/seed UUGGCAA)	TargetScan Human	High (predicted)	SPTSSB
hsa-miR-182_st	miR-182-5p (and other miRNAs w/seed UUGGCAA)	TargetScan Human	Moderate (predicted)	SPX
hsa-miR-182_st	miR-182-5p (and other miRNAs w/seed UUGGCAA)	TargetScan Human	Moderate (predicted)	SRBD1
hsa-miR-182_st	miR-182-5p (and other miRNAs w/seed UUGGCAA)	TargetScan Human	High (predicted)	SRSF6
hsa-miR-182_st	miR-182-5p (and other miRNAs w/seed UUGGCAA)	TargetScan Human	Moderate (predicted)	SSU72
hsa-miR-182_st	miR-182-5p (and other miRNAs w/seed UUGGCAA)	TargetScan Human	Moderate (predicted)	ST6GALNAC3
hsa-miR-182_st	miR-182-5p (and other miRNAs w/seed UUGGCAA)	TargetScan Human	Moderate (predicted)	STAG1	p53 Signaling
hsa-miR-182_st	miR-182-5p (and other miRNAs w/seed UUGGCAA)	TargetScan Human	Moderate (predicted)	STARD13
hsa-miR-182_st	miR-182-5p (and other miRNAs w/seed UUGGCAA)	TargetScan Human	High (predicted)	STEAP2
hsa-miR-182_st	miR-182-5p (and other miRNAs w/seed UUGGCAA)	TargetScan Human	High (predicted)	STK17A
hsa-miR-182_st	miR-182-5p (and other miRNAs w/seed UUGGCAA)	TargetScan Human	High (predicted)	STK19
hsa-miR-182_st	miR-182-5p (and other miRNAs w/seed UUGGCAA)	TargetScan Human	Moderate (predicted)	STMND1
hsa-miR-182_st	miR-182-5p (and other miRNAs w/seed UUGGCAA)	TargetScan Human	Moderate (predicted)	STOX2
hsa-miR-182_st	miR-182-5p (and other miRNAs w/seed UUGGCAA)	TargetScan Human	Moderate (predicted)	STRADB
hsa-miR-182_st	miR-182-5p (and other miRNAs w/seed UUGGCAA)	TargetScan Human	Moderate (predicted)	STUM
hsa-miR-182_st	miR-182-5p (and other miRNAs w/seed UUGGCAA)	TargetScan Human	Moderate (predicted)	STX5
hsa-miR-182_st	miR-182-5p (and other miRNAs w/seed UUGGCAA)	TargetScan Human	Moderate (predicted)	SULT1C4	Chondroitin Sulfate Biosynthesis,Chondroitin Sulfate Biosynthesis (Late Stages),Dermatan Sulfate Biosynthesis,Dermatan Sulfate Biosynthesis (Late Stages),Dopamine Degradation,Heparan Sulfate Biosynthesis,Heparan Sulfate Biosynthesis (Late Stages),LPS/IL-1 Mediated Inhibition of RXR Function,Melatonin Degradation I,Serotonin Degradation,Superpathway of Melatonin Degradation,Thyroid Hormone Metabol…
hsa-miR-182_st	miR-182-5p (and other miRNAs w/seed UUGGCAA)	TargetScan Human	Moderate (predicted)	SUV39H2	Cysteine Biosynthesis III (mammalia),Methionine Degradation I (to Homocysteine),Superpathway of Methionine Degradation
hsa-miR-182_st	miR-182-5p (and other miRNAs w/seed UUGGCAA)	TargetScan Human	High (predicted)	SV2C
hsa-miR-182_st	miR-182-5p (and other miRNAs w/seed UUGGCAA)	TargetScan Human	Moderate (predicted)	SYDE1
hsa-miR-182_st	miR-182-5p (and other miRNAs w/seed UUGGCAA)	TargetScan Human	Moderate (predicted)	SYNCRIP
hsa-miR-182_st	miR-182-5p (and other miRNAs w/seed UUGGCAA)	TargetScan Human	Moderate (predicted)	SYNDIG1
hsa-miR-182_st	miR-182-5p (and other miRNAs w/seed UUGGCAA)	TargetScan Human	Moderate (predicted)	SYNE2
hsa-miR-182_st	miR-182-5p (and other miRNAs w/seed UUGGCAA)	TargetScan Human	Moderate (predicted)	SYNGR2
hsa-miR-182_st	miR-182-5p (and other miRNAs w/seed UUGGCAA)	TargetScan Human	Moderate (predicted)	SYPL1
hsa-miR-182_st	miR-182-5p (and other miRNAs w/seed UUGGCAA)	TargetScan Human	Moderate (predicted)	TAB3	NF-κB Signaling
hsa-miR-182_st	miR-182-5p (and other miRNAs w/seed UUGGCAA)	TargetScan Human	Moderate (predicted)	TAF12	Assembly of RNA Polymerase II Complex,Estrogen Receptor Signaling,Glucocorticoid Receptor Signaling
hsa-miR-182_st	miR-182-5p (and other miRNAs w/seed UUGGCAA)	TargetScan Human	High (predicted)	TAF15	Assembly of RNA Polymerase II Complex,Estrogen Receptor Signaling,Glucocorticoid Receptor Signaling
hsa-miR-182_st	miR-182-5p (and other miRNAs w/seed UUGGCAA)	TargetScan Human	Moderate (predicted)	TAF4B	Assembly of RNA Polymerase II Complex,Estrogen Receptor Signaling,Glucocorticoid Receptor Signaling
hsa-miR-182_st	miR-182-5p (and other miRNAs w/seed UUGGCAA)	TargetScan Human	Moderate (predicted)	TAF5L	Assembly of RNA Polymerase II Complex,Estrogen Receptor Signaling,Glucocorticoid Receptor Signaling
hsa-miR-182_st	miR-182-5p (and other miRNAs w/seed UUGGCAA)	TargetScan Human	High (predicted)	TAGLN3
hsa-miR-182_st	miR-182-5p (and other miRNAs w/seed UUGGCAA)	TargetScan Human	Moderate (predicted)	TAPT1
hsa-miR-182_st	miR-182-5p (and other miRNAs w/seed UUGGCAA)	TargetScan Human	Moderate (predicted)	TARBP1
hsa-miR-182_st	miR-182-5p (and other miRNAs w/seed UUGGCAA)	TargetScan Human	Moderate (predicted)	TAS2R30	Gustation Pathway
hsa-miR-182_st	miR-182-5p (and other miRNAs w/seed UUGGCAA)	TargetScan Human	Moderate (predicted)	TAT	4-hydroxybenzoate Biosynthesis,4-hydroxyphenylpyruvate Biosynthesis,Glucocorticoid Receptor Signaling,Tyrosine Degradation I
hsa-miR-182_st	miR-182-5p (and other miRNAs w/seed UUGGCAA)	TargetScan Human	Moderate (predicted)	TBC1D23
hsa-miR-182_st	miR-182-5p (and other miRNAs w/seed UUGGCAA)	TargetScan Human	High (predicted)	TBPL2
hsa-miR-182_st	miR-182-5p (and other miRNAs w/seed UUGGCAA)	TargetScan Human	Moderate (predicted)	TBR1
hsa-miR-182_st	miR-182-5p (and other miRNAs w/seed UUGGCAA)	TargetScan Human	Moderate (predicted)	TBXA2R	cAMP-mediated signaling,Eicosanoid Signaling,G-Protein Coupled Receptor Signaling,Gα12/13 Signaling,Gαi Signaling
hsa-miR-182_st	miR-182-5p (and other miRNAs w/seed UUGGCAA)	TargetScan Human	Moderate (predicted)	TCF19
hsa-miR-182_st	miR-182-5p (and other miRNAs w/seed UUGGCAA)	TargetScan Human	Moderate (predicted)	TCTEX1D1
hsa-miR-182_st	miR-182-5p (and other miRNAs w/seed UUGGCAA)	TargetScan Human	High (predicted)	TECTB
hsa-miR-182_st	miR-182-5p (and other miRNAs w/seed UUGGCAA)	TargetScan Human	Moderate (predicted)	TFRC	Clathrin-mediated Endocytosis Signaling,Virus Entry via Endocytic Pathways
hsa-miR-182_st	miR-182-5p (and other miRNAs w/seed UUGGCAA)	TargetScan Human	Moderate (predicted)	TGIF2
hsa-miR-182_st	miR-182-5p (and other miRNAs w/seed UUGGCAA)	TargetScan Human	Moderate (predicted)	TGIF2-C20orf24
hsa-miR-182_st	miR-182-5p (and other miRNAs w/seed UUGGCAA)	TargetScan Human	Moderate (predicted)	THAP2
hsa-miR-182_st	miR-182-5p (and other miRNAs w/seed UUGGCAA)	TargetScan Human	Moderate (predicted)	THAP6
hsa-miR-182_st	miR-182-5p (and other miRNAs w/seed UUGGCAA)	TargetScan Human	Moderate (predicted)	THBS1	Bladder Cancer Signaling,Inhibition of Angiogenesis by TSP1,p53 Signaling
hsa-miR-182_st	miR-182-5p (and other miRNAs w/seed UUGGCAA)	TargetScan Human	Moderate (predicted)	THBS2	Inhibition of Matrix Metalloproteases
hsa-miR-182_st	miR-182-5p (and other miRNAs w/seed UUGGCAA)	TargetScan Human	Moderate (predicted)	TIMM9
hsa-miR-182_st	miR-182-5p (and other miRNAs w/seed UUGGCAA)	TargetScan Human	Moderate (predicted)	TMED10
hsa-miR-182_st	miR-182-5p (and other miRNAs w/seed UUGGCAA)	TargetScan Human	Moderate (predicted)	TMED2
hsa-miR-182_st	miR-182-5p (and other miRNAs w/seed UUGGCAA)	TargetScan Human	Moderate (predicted)	TMEM106A
hsa-miR-182_st	miR-182-5p (and other miRNAs w/seed UUGGCAA)	TargetScan Human	Moderate (predicted)	TMEM115
hsa-miR-182_st	miR-182-5p (and other miRNAs w/seed UUGGCAA)	TargetScan Human	High (predicted)	TMEM140
hsa-miR-182_st	miR-182-5p (and other miRNAs w/seed UUGGCAA)	TargetScan Human	Moderate (predicted)	TMEM150A
hsa-miR-182_st	miR-182-5p (and other miRNAs w/seed UUGGCAA)	TargetScan Human	Moderate (predicted)	TMEM150C
hsa-miR-182_st	miR-182-5p (and other miRNAs w/seed UUGGCAA)	TargetScan Human	Moderate (predicted)	TMEM167B
hsa-miR-182_st	miR-182-5p (and other miRNAs w/seed UUGGCAA)	TargetScan Human	Moderate (predicted)	TMEM17
hsa-miR-182_st	miR-182-5p (and other miRNAs w/seed UUGGCAA)	TargetScan Human	Moderate (predicted)	TMEM170A
hsa-miR-182_st	miR-182-5p (and other miRNAs w/seed UUGGCAA)	TargetScan Human	Moderate (predicted)	TMEM170B
hsa-miR-182_st	miR-182-5p (and other miRNAs w/seed UUGGCAA)	TargetScan Human	Moderate (predicted)	TMEM178B
hsa-miR-182_st	miR-182-5p (and other miRNAs w/seed UUGGCAA)	TargetScan Human	Moderate (predicted)	TMEM182
hsa-miR-182_st	miR-182-5p (and other miRNAs w/seed UUGGCAA)	TargetScan Human	Moderate (predicted)	TMEM198
hsa-miR-182_st	miR-182-5p (and other miRNAs w/seed UUGGCAA)	TargetScan Human	High (predicted)	TMEM218
hsa-miR-182_st	miR-182-5p (and other miRNAs w/seed UUGGCAA)	TargetScan Human	Moderate (predicted)	TMEM229A
hsa-miR-182_st	miR-182-5p (and other miRNAs w/seed UUGGCAA)	TargetScan Human	Moderate (predicted)	TMEM230
hsa-miR-182_st	miR-182-5p (and other miRNAs w/seed UUGGCAA)	TargetScan Human	Moderate (predicted)	TMEM246
hsa-miR-182_st	miR-182-5p (and other miRNAs w/seed UUGGCAA)	TargetScan Human	Moderate (predicted)	TMEM26
hsa-miR-182_st	miR-182-5p (and other miRNAs w/seed UUGGCAA)	TargetScan Human	High (predicted)	TMEM42
hsa-miR-182_st	miR-182-5p (and other miRNAs w/seed UUGGCAA)	TargetScan Human	High (predicted)	TMEM47
hsa-miR-182_st	miR-182-5p (and other miRNAs w/seed UUGGCAA)	TargetScan Human	High (predicted)	TMEM50B
hsa-miR-182_st	miR-182-5p (and other miRNAs w/seed UUGGCAA)	TargetScan Human	High (predicted)	TMEM52B
hsa-miR-182_st	miR-182-5p (and other miRNAs w/seed UUGGCAA)	TargetScan Human	Moderate (predicted)	TMEM71
hsa-miR-182_st	miR-182-5p (and other miRNAs w/seed UUGGCAA)	TargetScan Human	Moderate (predicted)	TMLHE	Fatty Acid α-oxidation,L-carnitine Biosynthesis
hsa-miR-182_st	miR-182-5p (and other miRNAs w/seed UUGGCAA)	TargetScan Human	Moderate (predicted)	TMOD2
hsa-miR-182_st	miR-182-5p (and other miRNAs w/seed UUGGCAA)	TargetScan Human	Moderate (predicted)	TMPRSS11F
hsa-miR-182_st	miR-182-5p (and other miRNAs w/seed UUGGCAA)	TargetScan Human	Moderate (predicted)	TMPRSS4
hsa-miR-182_st	miR-182-5p (and other miRNAs w/seed UUGGCAA)	TargetScan Human	Moderate (predicted)	TMSB10/TMSB4X	Actin Cytoskeleton Signaling,ILK Signaling
hsa-miR-182_st	miR-182-5p (and other miRNAs w/seed UUGGCAA)	TargetScan Human	High (predicted)	TNFAIP8
hsa-miR-182_st	miR-182-5p (and other miRNAs w/seed UUGGCAA)	TargetScan Human	Moderate (predicted)	TNFSF11	Altered T Cell and B Cell Signaling in Rheumatoid Arthritis,NF-κB Signaling,RANK Signaling in Osteoclasts,Role of Macrophages, Fibroblasts and Endothelial Cells in Rheumatoid Arthritis,Role of Osteoblasts, Osteoclasts and Chondrocytes in Rheumatoid Arthritis,Th1 and Th2 Activation Pathway,Th1 Pathway,VDR/RXR Activation
hsa-miR-182_st	miR-182-5p (and other miRNAs w/seed UUGGCAA)	TargetScan Human	Moderate (predicted)	TNFSF14	Atherosclerosis Signaling,Lymphotoxin β Receptor Signaling
hsa-miR-182_st	miR-182-5p (and other miRNAs w/seed UUGGCAA)	TargetScan Human	Moderate (predicted)	TNIP1	Angiopoietin Signaling,NF-κB Signaling,RAR Activation
hsa-miR-182_st	miR-182-5p (and other miRNAs w/seed UUGGCAA)	TargetScan Human	Moderate (predicted)	TNPO1	RAN Signaling
hsa-miR-182_st	miR-182-5p (and other miRNAs w/seed UUGGCAA)	TargetScan Human	Moderate (predicted)	TNRC6A
hsa-miR-182_st	miR-182-5p (and other miRNAs w/seed UUGGCAA)	TargetScan Human	Moderate (predicted)	TNS1	FAK Signaling
hsa-miR-182_st	miR-182-5p (and other miRNAs w/seed UUGGCAA)	TargetScan Human	High (predicted)	TNS3	3-phosphoinositide Biosynthesis,3-phosphoinositide Degradation,D-myo-inositol (1,4,5,6)-Tetrakisphosphate Biosynthesis,D-myo-inositol (3,4,5,6)-tetrakisphosphate Biosynthesis,D-myo-inositol-5-phosphate Metabolism,Superpathway of Inositol Phosphate Compounds
hsa-miR-182_st	miR-182-5p (and other miRNAs w/seed UUGGCAA)	TargetScan Human	Moderate (predicted)	TOB1	Antiproliferative Role of TOB in T Cell Signaling,Regulation of IL-2 Expression in Activated and Anergic T Lymphocytes
hsa-miR-182_st	miR-182-5p (and other miRNAs w/seed UUGGCAA)	TargetScan Human	Moderate (predicted)	TOX3
hsa-miR-182_st	miR-182-5p (and other miRNAs w/seed UUGGCAA)	TargetScan Human	Moderate (predicted)	TP53I13
hsa-miR-182_st	miR-182-5p (and other miRNAs w/seed UUGGCAA)	TargetScan Human	Moderate (predicted)	TP53INP2
hsa-miR-182_st	miR-182-5p (and other miRNAs w/seed UUGGCAA)	TargetScan Human	High (predicted)	TPD52
hsa-miR-182_st	miR-182-5p (and other miRNAs w/seed UUGGCAA)	TargetScan Human	Moderate (predicted)	TPST2
hsa-miR-182_st	miR-182-5p (and other miRNAs w/seed UUGGCAA)	TargetScan Human	Moderate (predicted)	TRABD2B
hsa-miR-182_st	miR-182-5p (and other miRNAs w/seed UUGGCAA)	TargetScan Human	Moderate (predicted)	TRAT1	3-phosphoinositide Biosynthesis,CTLA4 Signaling in Cytotoxic T Lymphocytes,iCOS-iCOSL Signaling in T Helper Cells,Superpathway of Inositol Phosphate Compounds
hsa-miR-182_st	miR-182-5p (and other miRNAs w/seed UUGGCAA)	TargetScan Human	Moderate (predicted)	TRIB3	EIF2 Signaling
hsa-miR-182_st	miR-182-5p (and other miRNAs w/seed UUGGCAA)	TargetScan Human	Moderate (predicted)	TRIM37
hsa-miR-182_st	miR-182-5p (and other miRNAs w/seed UUGGCAA)	TargetScan Human	Moderate (predicted)	TRIM39
hsa-miR-182_st	miR-182-5p (and other miRNAs w/seed UUGGCAA)	TargetScan Human	Moderate (predicted)	TRIM40
hsa-miR-182_st	miR-182-5p (and other miRNAs w/seed UUGGCAA)	TargetScan Human	High (predicted)	TRIM52
hsa-miR-182_st	miR-182-5p (and other miRNAs w/seed UUGGCAA)	TargetScan Human	High (predicted)	TRIQK
hsa-miR-182_st	miR-182-5p (and other miRNAs w/seed UUGGCAA)	TargetScan Human	Moderate (predicted)	TRNP1
hsa-miR-182_st	miR-182-5p (and other miRNAs w/seed UUGGCAA)	TargetScan Human	Moderate (predicted)	TRPA1
hsa-miR-182_st	miR-182-5p (and other miRNAs w/seed UUGGCAA)	TargetScan Human	Moderate (predicted)	TRPC4AP
hsa-miR-182_st	miR-182-5p (and other miRNAs w/seed UUGGCAA)	TargetScan Human	Moderate (predicted)	TRUB1
hsa-miR-182_st	miR-182-5p (and other miRNAs w/seed UUGGCAA)	TargetScan Human	Moderate (predicted)	TSC22D3	Glucocorticoid Receptor Signaling
hsa-miR-182_st	miR-182-5p (and other miRNAs w/seed UUGGCAA)	TargetScan Human	Moderate (predicted)	TSKU
hsa-miR-182_st	miR-182-5p (and other miRNAs w/seed UUGGCAA)	TargetScan Human	Moderate (predicted)	TSN
hsa-miR-182_st	miR-182-5p (and other miRNAs w/seed UUGGCAA)	TargetScan Human	Moderate (predicted)	TSNAX
hsa-miR-182_st	miR-182-5p (and other miRNAs w/seed UUGGCAA)	TargetScan Human	Moderate (predicted)	TSPAN14
hsa-miR-182_st	miR-182-5p (and other miRNAs w/seed UUGGCAA)	TargetScan Human	Moderate (predicted)	TSPAN4	Integrin Signaling
hsa-miR-182_st	miR-182-5p (and other miRNAs w/seed UUGGCAA)	TargetScan Human	Moderate (predicted)	TSPAN9
hsa-miR-182_st	miR-182-5p (and other miRNAs w/seed UUGGCAA)	TargetScan Human	Moderate (predicted)	TTC14
hsa-miR-182_st	miR-182-5p (and other miRNAs w/seed UUGGCAA)	TargetScan Human	Moderate (predicted)	TTC39A
hsa-miR-182_st	miR-182-5p (and other miRNAs w/seed UUGGCAA)	TargetScan Human	Moderate (predicted)	TTC4
hsa-miR-182_st	miR-182-5p (and other miRNAs w/seed UUGGCAA)	TargetScan Human	Moderate (predicted)	TWIST1	Regulation of the Epithelial-Mesenchymal Transition Pathway
hsa-miR-182_st	miR-182-5p (and other miRNAs w/seed UUGGCAA)	TargetScan Human	Moderate (predicted)	TWISTNB
hsa-miR-182_st	miR-182-5p (and other miRNAs w/seed UUGGCAA)	TargetScan Human	Moderate (predicted)	UBE2D4	Hypoxia Signaling in the Cardiovascular System,Protein Ubiquitination Pathway
hsa-miR-182_st	miR-182-5p (and other miRNAs w/seed UUGGCAA)	TargetScan Human	Moderate (predicted)	UBE2Q2
hsa-miR-182_st	miR-182-5p (and other miRNAs w/seed UUGGCAA)	TargetScan Human	Moderate (predicted)	UBE2QL1
hsa-miR-182_st	miR-182-5p (and other miRNAs w/seed UUGGCAA)	TargetScan Human	Moderate (predicted)	UBE2R2	Hypoxia Signaling in the Cardiovascular System,Protein Ubiquitination Pathway
hsa-miR-182_st	miR-182-5p (and other miRNAs w/seed UUGGCAA)	TargetScan Human	Moderate (predicted)	UBE2T
hsa-miR-182_st	miR-182-5p (and other miRNAs w/seed UUGGCAA)	TargetScan Human	Moderate (predicted)	UBE2W
hsa-miR-182_st	miR-182-5p (and other miRNAs w/seed UUGGCAA)	TargetScan Human	Moderate (predicted)	UGT2A1	Melatonin Degradation I,Nicotine Degradation II,Nicotine Degradation III,Serotonin Degradation,Superpathway of Melatonin Degradation,Thyroid Hormone Metabolism II (via Conjugation and/or Degradation),Xenobiotic Metabolism Signaling
hsa-miR-182_st	miR-182-5p (and other miRNAs w/seed UUGGCAA)	TargetScan Human	Moderate (predicted)	UGT2A2
hsa-miR-182_st	miR-182-5p (and other miRNAs w/seed UUGGCAA)	TargetScan Human	Moderate (predicted)	UGT2B17	Melatonin Degradation I,Nicotine Degradation II,Nicotine Degradation III,Serotonin Degradation,Superpathway of Melatonin Degradation,Thyroid Hormone Metabolism II (via Conjugation and/or Degradation),Xenobiotic Metabolism Signaling
hsa-miR-182_st	miR-182-5p (and other miRNAs w/seed UUGGCAA)	TargetScan Human	Moderate (predicted)	ULBP2
hsa-miR-182_st	miR-182-5p (and other miRNAs w/seed UUGGCAA)	TargetScan Human	Moderate (predicted)	UNC119B
hsa-miR-182_st	miR-182-5p (and other miRNAs w/seed UUGGCAA)	TargetScan Human	High (predicted)	UNC13C
hsa-miR-182_st	miR-182-5p (and other miRNAs w/seed UUGGCAA)	TargetScan Human	Moderate (predicted)	UNC5D	Axonal Guidance Signaling,Netrin Signaling
hsa-miR-182_st	miR-182-5p (and other miRNAs w/seed UUGGCAA)	TargetScan Human	Moderate (predicted)	UPK1B
hsa-miR-182_st	miR-182-5p (and other miRNAs w/seed UUGGCAA)	TargetScan Human	Moderate (predicted)	URAD	Ubiquinol-10 Biosynthesis (Eukaryotic)
hsa-miR-182_st	miR-182-5p (and other miRNAs w/seed UUGGCAA)	TargetScan Human	Moderate (predicted)	URB1-AS1
hsa-miR-182_st	miR-182-5p (and other miRNAs w/seed UUGGCAA)	TargetScan Human	High (predicted)	USP13	Protein Ubiquitination Pathway
hsa-miR-182_st	miR-182-5p (and other miRNAs w/seed UUGGCAA)	TargetScan Human	Moderate (predicted)	USP43	Protein Ubiquitination Pathway
hsa-miR-182_st	miR-182-5p (and other miRNAs w/seed UUGGCAA)	TargetScan Human	Moderate (predicted)	USP5	Protein Ubiquitination Pathway
hsa-miR-182_st	miR-182-5p (and other miRNAs w/seed UUGGCAA)	TargetScan Human	High (predicted)	USP6NL	Macropinocytosis Signaling
hsa-miR-182_st	miR-182-5p (and other miRNAs w/seed UUGGCAA)	TargetScan Human	High (predicted)	VAMP3	Fcγ Receptor-mediated Phagocytosis in Macrophages and Monocytes,Huntington's Disease Signaling,Phagosome Maturation,Tight Junction Signaling
hsa-miR-182_st	miR-182-5p (and other miRNAs w/seed UUGGCAA)	TargetScan Human	Moderate (predicted)	VAMP7
hsa-miR-182_st	miR-182-5p (and other miRNAs w/seed UUGGCAA)	TargetScan Human	Moderate (predicted)	VAPB
hsa-miR-182_st	miR-182-5p (and other miRNAs w/seed UUGGCAA)	TargetScan Human	Moderate (predicted)	VASH2
hsa-miR-182_st	miR-182-5p (and other miRNAs w/seed UUGGCAA)	TargetScan Human	High (predicted)	VAT1L
hsa-miR-182_st	miR-182-5p (and other miRNAs w/seed UUGGCAA)	TargetScan Human	Moderate (predicted)	VEGFD	Amyotrophic Lateral Sclerosis Signaling,Axonal Guidance Signaling,Bladder Cancer Signaling,Clathrin-mediated Endocytosis Signaling,Colorectal Cancer Metastasis Signaling,eNOS Signaling,Ephrin Receptor Signaling,Hepatic Fibrosis / Hepatic Stellate Cell Activation,HIF1α Signaling,IL-8 Signaling,ILK Signaling,mTOR Signaling,Nitric Oxide Signaling in the Cardiovascular System,Ovarian Cancer Signaling…
hsa-miR-182_st	miR-182-5p (and other miRNAs w/seed UUGGCAA)	TargetScan Human	High (predicted)	VLDLR	FXR/RXR Activation,Reelin Signaling in Neurons
hsa-miR-182_st	miR-182-5p (and other miRNAs w/seed UUGGCAA)	TargetScan Human	Moderate (predicted)	VMA21
hsa-miR-182_st	miR-182-5p (and other miRNAs w/seed UUGGCAA)	TargetScan Human	Moderate (predicted)	VPS26A
hsa-miR-182_st	miR-182-5p (and other miRNAs w/seed UUGGCAA)	TargetScan Human	Moderate (predicted)	VPS26B
hsa-miR-182_st	miR-182-5p (and other miRNAs w/seed UUGGCAA)	TargetScan Human	Moderate (predicted)	VWC2L
hsa-miR-182_st	miR-182-5p (and other miRNAs w/seed UUGGCAA)	TargetScan Human	Moderate (predicted)	WARS2	tRNA Charging
hsa-miR-182_st	miR-182-5p (and other miRNAs w/seed UUGGCAA)	TargetScan Human	Moderate (predicted)	WASF2	Actin Cytoskeleton Signaling,PEDF Signaling,RhoGDI Signaling
hsa-miR-182_st	miR-182-5p (and other miRNAs w/seed UUGGCAA)	TargetScan Human	Moderate (predicted)	WASL	Actin Cytoskeleton Signaling,Actin Nucleation by ARP-WASP Complex,Axonal Guidance Signaling,Cdc42 Signaling,Clathrin-mediated Endocytosis Signaling,Ephrin Receptor Signaling,Epithelial Adherens Junction Signaling,Germ Cell-Sertoli Cell Junction Signaling,Integrin Signaling,Leukocyte Extravasation Signaling,PAK Signaling,Regulation of Actin-based Motility by Rho,RhoGDI Signaling,Signaling by Rho F…
hsa-miR-182_st	miR-182-5p (and other miRNAs w/seed UUGGCAA)	TargetScan Human	Moderate (predicted)	WDR44
hsa-miR-182_st	miR-182-5p (and other miRNAs w/seed UUGGCAA)	TargetScan Human	High (predicted)	WDR45
hsa-miR-182_st	miR-182-5p (and other miRNAs w/seed UUGGCAA)	TargetScan Human	Moderate (predicted)	WDR5
hsa-miR-182_st	miR-182-5p (and other miRNAs w/seed UUGGCAA)	TargetScan Human	Moderate (predicted)	WDR82
hsa-miR-182_st	miR-182-5p (and other miRNAs w/seed UUGGCAA)	TargetScan Human	Moderate (predicted)	WDR87
hsa-miR-182_st	miR-182-5p (and other miRNAs w/seed UUGGCAA)	TargetScan Human	High (predicted)	WIPI2
hsa-miR-182_st	miR-182-5p (and other miRNAs w/seed UUGGCAA)	TargetScan Human	Moderate (predicted)	WISP1
hsa-miR-182_st	miR-182-5p (and other miRNAs w/seed UUGGCAA)	TargetScan Human	Moderate (predicted)	WRB
hsa-miR-182_st	miR-182-5p (and other miRNAs w/seed UUGGCAA)	TargetScan Human	Moderate (predicted)	XKR4
hsa-miR-182_st	miR-182-5p (and other miRNAs w/seed UUGGCAA)	TargetScan Human	Moderate (predicted)	XPR1
hsa-miR-182_st	miR-182-5p (and other miRNAs w/seed UUGGCAA)	TargetScan Human	Moderate (predicted)	YAF2
hsa-miR-182_st	miR-182-5p (and other miRNAs w/seed UUGGCAA)	TargetScan Human	Moderate (predicted)	YES1	Epithelial Adherens Junction Signaling,Fcγ Receptor-mediated Phagocytosis in Macrophages and Monocytes,Reelin Signaling in Neurons,Role of Tissue Factor in Cancer,Tec Kinase Signaling
hsa-miR-182_st	miR-182-5p (and other miRNAs w/seed UUGGCAA)	TargetScan Human	Moderate (predicted)	YWHAE	14-3-3-mediated Signaling,Cell Cycle: G2/M DNA Damage Checkpoint Regulation,ERK5 Signaling,HIPPO signaling,IGF-1 Signaling,Myc Mediated Apoptosis Signaling,Neuroprotective Role of THOP1 in Alzheimer's Disease,p70S6K Signaling,PI3K/AKT Signaling,Protein Kinase A Signaling,VEGF Signaling
hsa-miR-182_st	miR-182-5p (and other miRNAs w/seed UUGGCAA)	TargetScan Human	High (predicted)	YWHAG	14-3-3-mediated Signaling,Cell Cycle: G2/M DNA Damage Checkpoint Regulation,ERK/MAPK Signaling,ERK5 Signaling,HIPPO signaling,IGF-1 Signaling,Myc Mediated Apoptosis Signaling,p70S6K Signaling,PI3K/AKT Signaling,Protein Kinase A Signaling
hsa-miR-182_st	miR-182-5p (and other miRNAs w/seed UUGGCAA)	TargetScan Human	Moderate (predicted)	ZADH2	Acetone Degradation I (to Methylglyoxal),Methylglyoxal Degradation III,Stearate Biosynthesis I (Animals)
hsa-miR-182_st	miR-182-5p (and other miRNAs w/seed UUGGCAA)	TargetScan Human	Moderate (predicted)	ZBTB41
hsa-miR-182_st	miR-182-5p (and other miRNAs w/seed UUGGCAA)	TargetScan Human	Moderate (predicted)	ZBTB6
hsa-miR-182_st	miR-182-5p (and other miRNAs w/seed UUGGCAA)	TargetScan Human	Moderate (predicted)	ZBTB8B
hsa-miR-182_st	miR-182-5p (and other miRNAs w/seed UUGGCAA)	TargetScan Human	Moderate (predicted)	ZC3H12C
hsa-miR-182_st	miR-182-5p (and other miRNAs w/seed UUGGCAA)	TargetScan Human	High (predicted)	ZC3H15
hsa-miR-182_st	miR-182-5p (and other miRNAs w/seed UUGGCAA)	TargetScan Human	Moderate (predicted)	ZCCHC11
hsa-miR-182_st	miR-182-5p (and other miRNAs w/seed UUGGCAA)	TargetScan Human	Moderate (predicted)	ZCCHC14
hsa-miR-182_st	miR-182-5p (and other miRNAs w/seed UUGGCAA)	TargetScan Human	Moderate (predicted)	ZCCHC24
hsa-miR-182_st	miR-182-5p (and other miRNAs w/seed UUGGCAA)	TargetScan Human	Moderate (predicted)	ZCCHC3
hsa-miR-182_st	miR-182-5p (and other miRNAs w/seed UUGGCAA)	TargetScan Human	Moderate (predicted)	ZEB2	Regulation of the Epithelial-Mesenchymal Transition Pathway
hsa-miR-182_st	miR-182-5p (and other miRNAs w/seed UUGGCAA)	TargetScan Human	High (predicted)	ZFAND4
hsa-miR-182_st	miR-182-5p (and other miRNAs w/seed UUGGCAA)	TargetScan Human	Moderate (predicted)	ZFAND5
hsa-miR-182_st	miR-182-5p (and other miRNAs w/seed UUGGCAA)	TargetScan Human	High (predicted)	ZFC3H1
hsa-miR-182_st	miR-182-5p (and other miRNAs w/seed UUGGCAA)	TargetScan Human	Moderate (predicted)	ZFP36
hsa-miR-182_st	miR-182-5p (and other miRNAs w/seed UUGGCAA)	TargetScan Human	High (predicted)	ZFP36L1
hsa-miR-182_st	miR-182-5p (and other miRNAs w/seed UUGGCAA)	TargetScan Human	High (predicted)	ZFPM2
hsa-miR-182_st	miR-182-5p (and other miRNAs w/seed UUGGCAA)	TargetScan Human	Moderate (predicted)	ZHX2
hsa-miR-182_st	miR-182-5p (and other miRNAs w/seed UUGGCAA)	TargetScan Human	Moderate (predicted)	ZIC3	Human Embryonic Stem Cell Pluripotency,Transcriptional Regulatory Network in Embryonic Stem Cells
hsa-miR-182_st	miR-182-5p (and other miRNAs w/seed UUGGCAA)	TargetScan Human	Moderate (predicted)	ZMAT4
hsa-miR-182_st	miR-182-5p (and other miRNAs w/seed UUGGCAA)	TargetScan Human	Moderate (predicted)	ZMYM4
hsa-miR-182_st	miR-182-5p (and other miRNAs w/seed UUGGCAA)	TargetScan Human	Moderate (predicted)	ZNF189
hsa-miR-182_st	miR-182-5p (and other miRNAs w/seed UUGGCAA)	TargetScan Human	High (predicted)	ZNF200
hsa-miR-182_st	miR-182-5p (and other miRNAs w/seed UUGGCAA)	TargetScan Human	Moderate (predicted)	ZNF23
hsa-miR-182_st	miR-182-5p (and other miRNAs w/seed UUGGCAA)	TargetScan Human	Moderate (predicted)	ZNF280B
hsa-miR-182_st	miR-182-5p (and other miRNAs w/seed UUGGCAA)	TargetScan Human	Moderate (predicted)	ZNF286A
hsa-miR-182_st	miR-182-5p (and other miRNAs w/seed UUGGCAA)	TargetScan Human	Moderate (predicted)	ZNF286B
hsa-miR-182_st	miR-182-5p (and other miRNAs w/seed UUGGCAA)	TargetScan Human	Moderate (predicted)	ZNF330
hsa-miR-182_st	miR-182-5p (and other miRNAs w/seed UUGGCAA)	TargetScan Human	Moderate (predicted)	ZNF367
hsa-miR-182_st	miR-182-5p (and other miRNAs w/seed UUGGCAA)	TargetScan Human	Moderate (predicted)	ZNF398
hsa-miR-182_st	miR-182-5p (and other miRNAs w/seed UUGGCAA)	TargetScan Human	Moderate (predicted)	ZNF451
hsa-miR-182_st	miR-182-5p (and other miRNAs w/seed UUGGCAA)	TargetScan Human	Moderate (predicted)	ZNF529
hsa-miR-182_st	miR-182-5p (and other miRNAs w/seed UUGGCAA)	TargetScan Human	Moderate (predicted)	ZNF551
hsa-miR-182_st	miR-182-5p (and other miRNAs w/seed UUGGCAA)	TargetScan Human	Moderate (predicted)	ZNF677
hsa-miR-182_st	miR-182-5p (and other miRNAs w/seed UUGGCAA)	TargetScan Human	High (predicted)	ZNF697
hsa-miR-182_st	miR-182-5p (and other miRNAs w/seed UUGGCAA)	TargetScan Human	Moderate (predicted)	ZNF704
hsa-miR-182_st	miR-182-5p (and other miRNAs w/seed UUGGCAA)	TargetScan Human	Moderate (predicted)	ZNF705A
hsa-miR-182_st	miR-182-5p (and other miRNAs w/seed UUGGCAA)	TargetScan Human	Moderate (predicted)	ZNF705G
[truncated: 2,285 more rows]
