# Supplementary material for: Effect of endurance exercise on microRNAs in myositis skeletal muscle—A randomized controlled study
Source: PLoS One. 2017 Aug 22;12(8):e0183292. doi: 10.1371/journal.pone.0183292 (PMC5568726; doi:10.1371/journal.pone.0183292)
Supplement: S3 Table — This table associates the changes in transcript expression to changes in microRNA expression. (CSV) [file pone.0183292.s003.csv]

Supplementary Table 3. Expression pairing of microRNA with mRNA in exercised patients
ID	Symbol	Expr Fold Change	Source	Confidence	ID	Symbol	Expr Fold Change	Pathway
hsa-miR-376a-star_st	miR-376a-5p (miRNAs w/seed UAGAUUC)	-1.647	TargetScan Human	High (predicted)	LEKR1	LEKR1	1.584
ID	Symbol	Expr Fold Change	Source	Confidence	ID	Symbol	Expr Fold Change	Pathway
hsa-miR-182_st	miR-182-5p (and other miRNAs w/seed UUGGCAA)	1.304	TargetScan Human	High (predicted)	ADD3	ADD3	-1.096	Gαs Signaling,Protein Kinase A Signaling
hsa-miR-182_st	miR-182-5p (and other miRNAs w/seed UUGGCAA)	1.304	TargetScan Human	High (predicted)	ASPN	ASPN	-1.562
hsa-miR-182_st	miR-182-5p (and other miRNAs w/seed UUGGCAA)	1.304	TargetScan Human	High (predicted)	ATF7	ATF7	-1.212	PI3K Signaling in B Lymphocytes
hsa-miR-182_st	miR-182-5p (and other miRNAs w/seed UUGGCAA)	1.304	TargetScan Human	High (predicted)	C21orf91	C21orf91	-1.244
hsa-miR-182_st	miR-182-5p (and other miRNAs w/seed UUGGCAA)	1.304	TargetScan Human	High (predicted)	CADM2	CADM2	-1.362
hsa-miR-182_st	miR-182-5p (and other miRNAs w/seed UUGGCAA)	1.304	TargetScan Human	High (predicted)	DTNBP1	DTNBP1	-1.527
hsa-miR-182_st	miR-182-5p (and other miRNAs w/seed UUGGCAA)	1.304	TargetScan Human	High (predicted)	FAM73A	MIGA1	-1.094
hsa-miR-182_st	miR-182-5p (and other miRNAs w/seed UUGGCAA)	1.304	TargetScan Human	High (predicted)	PC	PC	-1.704
hsa-miR-182_st	miR-182-5p (and other miRNAs w/seed UUGGCAA)	1.304	TargetScan Human	High (predicted)	PEG10	PEG10	-1.114
hsa-miR-182_st	miR-182-5p (and other miRNAs w/seed UUGGCAA)	1.304	TargetScan Human	High (predicted)	UNC13C	UNC13C	-1.406
hsa-miR-182_st	miR-182-5p (and other miRNAs w/seed UUGGCAA)	1.304	TargetScan Human	Moderate (predicted)	APITD1	APITD1-CORT/CENPS	-1.514
hsa-miR-182_st	miR-182-5p (and other miRNAs w/seed UUGGCAA)	1.304	TargetScan Human	Moderate (predicted)	BCL2	BCL2	-1.522	Amyotrophic Lateral Sclerosis Signaling,Apoptosis Signaling,autophagy,Ceramide Signaling,Cytotoxic T Lymphocyte-mediated Apoptosis of Target Cells,Death Receptor Signaling,Docosahexaenoic Acid (DHA) Signaling,EIF2 Signaling,Glucocorticoid Receptor Signaling,Hepatic Fibrosis / Hepatic Stellate Cell Activation,IL-8 Signaling,Induction of Apoptosis by HIV1,Interferon Signaling,Melanocyte Development…
hsa-miR-182_st	miR-182-5p (and other miRNAs w/seed UUGGCAA)	1.304	TargetScan Human	Moderate (predicted)	BDNF	BDNF	-1.526	Axonal Guidance Signaling,CDK5 Signaling,Corticotropin Releasing Hormone Signaling,Human Embryonic Stem Cell Pluripotency,Huntington's Disease Signaling,Neuropathic Pain Signaling In Dorsal Horn Neurons,Neurotrophin/TRK Signaling,PEDF Signaling,Thyroid Cancer Signaling
hsa-miR-182_st	miR-182-5p (and other miRNAs w/seed UUGGCAA)	1.304	TargetScan Human	Moderate (predicted)	BEST3	BEST3	-1.949
hsa-miR-182_st	miR-182-5p (and other miRNAs w/seed UUGGCAA)	1.304	TargetScan Human	Moderate (predicted)	CBX2	CBX2	-1.407
hsa-miR-182_st	miR-182-5p (and other miRNAs w/seed UUGGCAA)	1.304	TargetScan Human	Moderate (predicted)	CEP135	CEP135	-1.294
hsa-miR-182_st	miR-182-5p (and other miRNAs w/seed UUGGCAA)	1.304	TargetScan Human	Moderate (predicted)	CREB1	CREB1	-2.306	AMPK Signaling,ATM Signaling,B Cell Receptor Signaling,BMP signaling pathway,Calcium Signaling,cAMP-mediated signaling,Cardiac Hypertrophy Signaling,Circadian Rhythm Signaling,Corticotropin Releasing Hormone Signaling,CREB Signaling in Neurons,Dendritic Cell Maturation,Dopamine-DARPP32 Feedback in cAMP Signaling,Ephrin Receptor Signaling,ERK/MAPK Signaling,ERK5 Signaling,Estrogen-Dependent Breast…
hsa-miR-182_st	miR-182-5p (and other miRNAs w/seed UUGGCAA)	1.304	TargetScan Human	Moderate (predicted)	CSRNP3	CSRNP3	-1.296
hsa-miR-182_st	miR-182-5p (and other miRNAs w/seed UUGGCAA)	1.304	TargetScan Human	Moderate (predicted)	DACT1	DACT1	-1.4
hsa-miR-182_st	miR-182-5p (and other miRNAs w/seed UUGGCAA)	1.304	TargetScan Human	Moderate (predicted)	DENND2C	DENND2C	-1.845
hsa-miR-182_st	miR-182-5p (and other miRNAs w/seed UUGGCAA)	1.304	TargetScan Human	Moderate (predicted)	DERL2	DERL2	-1.76
hsa-miR-182_st	miR-182-5p (and other miRNAs w/seed UUGGCAA)	1.304	TargetScan Human	Moderate (predicted)	ERI2	ERI2	-1.217
hsa-miR-182_st	miR-182-5p (and other miRNAs w/seed UUGGCAA)	1.304	TargetScan Human	Moderate (predicted)	FAM134B	FAM134B	-2.83
hsa-miR-182_st	miR-182-5p (and other miRNAs w/seed UUGGCAA)	1.304	TargetScan Human	Moderate (predicted)	FAM78A	FAM78A	-1.321
hsa-miR-182_st	miR-182-5p (and other miRNAs w/seed UUGGCAA)	1.304	TargetScan Human	Moderate (predicted)	FBXW11	FBXW11	-1.419
hsa-miR-182_st	miR-182-5p (and other miRNAs w/seed UUGGCAA)	1.304	TargetScan Human	Moderate (predicted)	FYTTD1	FYTTD1	-1.402
hsa-miR-182_st	miR-182-5p (and other miRNAs w/seed UUGGCAA)	1.304	TargetScan Human	Moderate (predicted)	GDNF	GDNF	-1.16	Amyotrophic Lateral Sclerosis Signaling,GDNF Family Ligand-Receptor Interactions,PEDF Signaling,Thyroid Cancer Signaling
hsa-miR-182_st	miR-182-5p (and other miRNAs w/seed UUGGCAA)	1.304	TargetScan Human	Moderate (predicted)	GPATCH2	GPATCH2	-1.293
hsa-miR-182_st	miR-182-5p (and other miRNAs w/seed UUGGCAA)	1.304	TargetScan Human	Moderate (predicted)	KDELR1	KDELR1	-1.686	Protein Kinase A Signaling
hsa-miR-182_st	miR-182-5p (and other miRNAs w/seed UUGGCAA)	1.304	TargetScan Human	Moderate (predicted)	MEIS2	MEIS2	-1.157
hsa-miR-182_st	miR-182-5p (and other miRNAs w/seed UUGGCAA)	1.304	TargetScan Human	Moderate (predicted)	MTM1	MTM1	-1.242	3-phosphoinositide Degradation
hsa-miR-182_st	miR-182-5p (and other miRNAs w/seed UUGGCAA)	1.304	TargetScan Human	Moderate (predicted)	MYO1C	MYO1C	-1.512
hsa-miR-182_st	miR-182-5p (and other miRNAs w/seed UUGGCAA)	1.304	TargetScan Human	Moderate (predicted)	ONECUT2	ONECUT2	-1.457
hsa-miR-182_st	miR-182-5p (and other miRNAs w/seed UUGGCAA)	1.304	TargetScan Human	Moderate (predicted)	PDE7A	PDE7A	-1.826	cAMP-mediated signaling,Cardiac β-adrenergic Signaling,G-Protein Coupled Receptor Signaling,Gustation Pathway,Protein Kinase A Signaling,Relaxin Signaling,tRNA Splicing
hsa-miR-182_st	miR-182-5p (and other miRNAs w/seed UUGGCAA)	1.304	TargetScan Human	Moderate (predicted)	PIK3R1	PIK3R1	-1.278	14-3-3-mediated Signaling,3-phosphoinositide Biosynthesis,Actin Cytoskeleton Signaling,Acute Myeloid Leukemia Signaling,Acute Phase Response Signaling,Aldosterone Signaling in Epithelial Cells,AMPK Signaling,Amyotrophic Lateral Sclerosis Signaling,Angiopoietin Signaling,Antiproliferative Role of Somatostatin Receptor 2,Axonal Guidance Signaling,B Cell Receptor Signaling,Breast Cancer Regulation b…
hsa-miR-182_st	miR-182-5p (and other miRNAs w/seed UUGGCAA)	1.304	TargetScan Human	Moderate (predicted)	PLEKHA8	PLEKHA8	-1.14
hsa-miR-182_st	miR-182-5p (and other miRNAs w/seed UUGGCAA)	1.304	TargetScan Human	Moderate (predicted)	RAB3IP	RAB3IP	-1.408
hsa-miR-182_st	miR-182-5p (and other miRNAs w/seed UUGGCAA)	1.304	TargetScan Human	Moderate (predicted)	SIN3B	SIN3B	-1.266	Adipogenesis pathway,Nur77 Signaling in T Lymphocytes
hsa-miR-182_st	miR-182-5p (and other miRNAs w/seed UUGGCAA)	1.304	TargetScan Human	Moderate (predicted)	SLC35A2	SLC35A2	-1.181	Aryl Hydrocarbon Receptor Signaling,LPS/IL-1 Mediated Inhibition of RXR Function,NRF2-mediated Oxidative Stress Response
hsa-miR-182_st	miR-182-5p (and other miRNAs w/seed UUGGCAA)	1.304	TargetScan Human	Moderate (predicted)	TMEM106A	TMEM106A	-1.869
hsa-miR-182_st	miR-182-5p (and other miRNAs w/seed UUGGCAA)	1.304	TargetScan Human	Moderate (predicted)	TNFSF14	TNFSF14	-1.66	Atherosclerosis Signaling,Lymphotoxin β Receptor Signaling
hsa-miR-182_st	miR-182-5p (and other miRNAs w/seed UUGGCAA)	1.304	TargetScan Human	Moderate (predicted)	TRAT1	TRAT1	-1.257	3-phosphoinositide Biosynthesis,CTLA4 Signaling in Cytotoxic T Lymphocytes,iCOS-iCOSL Signaling in T Helper Cells,Superpathway of Inositol Phosphate Compounds
hsa-miR-182_st	miR-182-5p (and other miRNAs w/seed UUGGCAA)	1.304	TargetScan Human	Moderate (predicted)	TRIM39	TRIM39	-1.499
hsa-miR-182_st	miR-182-5p (and other miRNAs w/seed UUGGCAA)	1.304	TargetScan Human	Moderate (predicted)	ZADH2	ZADH2	-1.281	Acetone Degradation I (to Methylglyoxal),Methylglyoxal Degradation III,Stearate Biosynthesis I (Animals)
ID	Symbol	Expr Fold Change	Source	Confidence	ID	Symbol	Expr Fold Change	Pathway
hsa-miR-582-5p_st	miR-582-5p (miRNAs w/seed UACAGUU)	-1.316	TargetScan Human	Moderate (predicted)	CCNJ	CCNJ	1.142
hsa-miR-582-5p_st	miR-582-5p (miRNAs w/seed UACAGUU)	-1.316	TargetScan Human	Moderate (predicted)	MFAP3L	MFAP3L	1.309
hsa-miR-582-5p_st	miR-582-5p (miRNAs w/seed UACAGUU)	-1.316	TargetScan Human	Moderate (predicted)	MPZL2	MPZL2	1.239
hsa-miR-582-5p_st	miR-582-5p (miRNAs w/seed UACAGUU)	-1.316	TargetScan Human	Moderate (predicted)	RGS7	RGS7	1.294	cAMP-mediated signaling,G-Protein Coupled Receptor Signaling,Gαi Signaling,Gαq Signaling
ID	Symbol	Expr Fold Change	Source	Confidence	ID	Symbol	Expr Fold Change	Pathway
hsa-miR-2467-5p_st	miR-1188-3p (and other miRNAs w/seed GAGGCUC)	1.379	TargetScan Human	High (predicted)	CCDC140	CCDC140	-1.169
hsa-miR-2467-5p_st	miR-1188-3p (and other miRNAs w/seed GAGGCUC)	1.379	TargetScan Human	High (predicted)	HOXB6	HOXB6	-1.153
hsa-miR-2467-5p_st	miR-1188-3p (and other miRNAs w/seed GAGGCUC)	1.379	TargetScan Human	High (predicted)	LENEP	LENEP	-1.2
hsa-miR-2467-5p_st	miR-1188-3p (and other miRNAs w/seed GAGGCUC)	1.379	TargetScan Human	Moderate (predicted)	GABRB2	GABRB2	-1.412	GABA Receptor Signaling
hsa-miR-2467-5p_st	miR-1188-3p (and other miRNAs w/seed GAGGCUC)	1.379	TargetScan Human	Moderate (predicted)	GDNF	GDNF	-1.16	Amyotrophic Lateral Sclerosis Signaling,GDNF Family Ligand-Receptor Interactions,PEDF Signaling,Thyroid Cancer Signaling
hsa-miR-2467-5p_st	miR-1188-3p (and other miRNAs w/seed GAGGCUC)	1.379	TargetScan Human	Moderate (predicted)	GLIS3	GLIS3	-1.412
hsa-miR-2467-5p_st	miR-1188-3p (and other miRNAs w/seed GAGGCUC)	1.379	TargetScan Human	Moderate (predicted)	HSD11B2	HSD11B2	-1.217
hsa-miR-2467-5p_st	miR-1188-3p (and other miRNAs w/seed GAGGCUC)	1.379	TargetScan Human	Moderate (predicted)	IFI44L	IFI44L	-3.33
hsa-miR-2467-5p_st	miR-1188-3p (and other miRNAs w/seed GAGGCUC)	1.379	TargetScan Human	Moderate (predicted)	IYD	IYD	-1.22	Thyroid Hormone Biosynthesis
hsa-miR-2467-5p_st	miR-1188-3p (and other miRNAs w/seed GAGGCUC)	1.379	TargetScan Human	Moderate (predicted)	KCTD7	KCTD7	-1.487
hsa-miR-2467-5p_st	miR-1188-3p (and other miRNAs w/seed GAGGCUC)	1.379	TargetScan Human	Moderate (predicted)	NEURL4	NEURL4	-1.327
hsa-miR-2467-5p_st	miR-1188-3p (and other miRNAs w/seed GAGGCUC)	1.379	TargetScan Human	Moderate (predicted)	PAPD5	PAPD5	-1.734
hsa-miR-2467-5p_st	miR-1188-3p (and other miRNAs w/seed GAGGCUC)	1.379	TargetScan Human	Moderate (predicted)	PML	PML	-1.234	Acute Myeloid Leukemia Signaling,p53 Signaling,RAR Activation,Sumoylation Pathway
hsa-miR-2467-5p_st	miR-1188-3p (and other miRNAs w/seed GAGGCUC)	1.379	TargetScan Human	Moderate (predicted)	PPP1R1B	PPP1R1B	-1.55	3-phosphoinositide Biosynthesis,3-phosphoinositide Degradation,CDK5 Signaling,D-myo-inositol (1,4,5,6)-Tetrakisphosphate Biosynthesis,D-myo-inositol (3,4,5,6)-tetrakisphosphate Biosynthesis,D-myo-inositol-5-phosphate Metabolism,Dopamine Receptor Signaling,Dopamine-DARPP32 Feedback in cAMP Signaling,Protein Kinase A Signaling,Superpathway of Inositol Phosphate Compounds
hsa-miR-2467-5p_st	miR-1188-3p (and other miRNAs w/seed GAGGCUC)	1.379	TargetScan Human	Moderate (predicted)	SP140	SP140	-1.221
hsa-miR-2467-5p_st	miR-1188-3p (and other miRNAs w/seed GAGGCUC)	1.379	TargetScan Human	Moderate (predicted)	STRADA	STRADA	-1.217	14-3-3-mediated Signaling,AMPK Signaling
hsa-miR-2467-5p_st	miR-1188-3p (and other miRNAs w/seed GAGGCUC)	1.379	TargetScan Human	Moderate (predicted)	TMEM106A	TMEM106A	-1.869
ID	Symbol	Expr Fold Change	Source	Confidence	ID	Symbol	Expr Fold Change	Pathway
hsa-miR-2278_st	miR-2278 (miRNAs w/seed AGAGCAG)	1.308	TargetScan Human	High (predicted)	GEM	GEM	-1.657
hsa-miR-2278_st	miR-2278 (miRNAs w/seed AGAGCAG)	1.308	TargetScan Human	Moderate (predicted)	CCL16	CCL16	-1.171	Agranulocyte Adhesion and Diapedesis,Granulocyte Adhesion and Diapedesis
hsa-miR-2278_st	miR-2278 (miRNAs w/seed AGAGCAG)	1.308	TargetScan Human	Moderate (predicted)	DCLRE1C	DCLRE1C	-1.697	DNA Double-Strand Break Repair by Non-Homologous End Joining,Primary Immunodeficiency Signaling
hsa-miR-2278_st	miR-2278 (miRNAs w/seed AGAGCAG)	1.308	TargetScan Human	Moderate (predicted)	IL18BP	IL18BP	-1.22
hsa-miR-2278_st	miR-2278 (miRNAs w/seed AGAGCAG)	1.308	TargetScan Human	Moderate (predicted)	KBTBD4	KBTBD4	-1.204
hsa-miR-2278_st	miR-2278 (miRNAs w/seed AGAGCAG)	1.308	TargetScan Human	Moderate (predicted)	LENEP	LENEP	-1.2
hsa-miR-2278_st	miR-2278 (miRNAs w/seed AGAGCAG)	1.308	TargetScan Human	Moderate (predicted)	MCHR1	MCHR1	-1.388
hsa-miR-2278_st	miR-2278 (miRNAs w/seed AGAGCAG)	1.308	TargetScan Human	Moderate (predicted)	MTHFR	MTHFR	-1.53	Folate Transformations I
hsa-miR-2278_st	miR-2278 (miRNAs w/seed AGAGCAG)	1.308	TargetScan Human	Moderate (predicted)	NUTF2	NUTF2	-1.479
hsa-miR-2278_st	miR-2278 (miRNAs w/seed AGAGCAG)	1.308	TargetScan Human	Moderate (predicted)	PCYT1B	PCYT1B	-1.278	Choline Biosynthesis III,Phosphatidylcholine Biosynthesis I
hsa-miR-2278_st	miR-2278 (miRNAs w/seed AGAGCAG)	1.308	TargetScan Human	Moderate (predicted)	RAB3IP	RAB3IP	-1.408
hsa-miR-2278_st	miR-2278 (miRNAs w/seed AGAGCAG)	1.308	TargetScan Human	Moderate (predicted)	SUMO1	SUMO1	-1.459	Glucocorticoid Receptor Signaling,Hypoxia Signaling in the Cardiovascular System,Sumoylation Pathway,Xenobiotic Metabolism Signaling
ID	Symbol	Expr Fold Change	Source	Confidence	ID	Symbol	Expr Fold Change	Pathway
hsa-miR-196b_st	miR-196a-5p (and other miRNAs w/seed AGGUAGU)	1.595	miRecords	Experimentally Observed	IKBKB	IKBKB	-1.512	4-1BB Signaling in T Lymphocytes,Activation of IRF by Cytosolic Pattern Recognition Receptors,Acute Phase Response Signaling,Angiopoietin Signaling,Antioxidant Action of Vitamin C,Apoptosis Signaling,April Mediated Signaling,B Cell Activating Factor Signaling,B Cell Receptor Signaling,CD27 Signaling in Lymphocytes,CD28 Signaling in T Helper Cells,CD40 Signaling,Chronic Myeloid Leukemia Signaling,…
hsa-miR-196b_st	miR-196a-5p (and other miRNAs w/seed AGGUAGU)	1.595	TargetScan Human	High (predicted)	DYNC2LI1	DYNC2LI1	-1.352
hsa-miR-196b_st	miR-196a-5p (and other miRNAs w/seed AGGUAGU)	1.595	TargetScan Human	High (predicted)	ERI2	ERI2	-1.217
hsa-miR-196b_st	miR-196a-5p (and other miRNAs w/seed AGGUAGU)	1.595	TargetScan Human	High (predicted)	HOXB6	HOXB6	-1.153
hsa-miR-196b_st	miR-196a-5p (and other miRNAs w/seed AGGUAGU)	1.595	TargetScan Human	High (predicted)	NHLRC2	NHLRC2	-1.564
hsa-miR-196b_st	miR-196a-5p (and other miRNAs w/seed AGGUAGU)	1.595	TargetScan Human	Moderate (predicted)	ACAD8	ACAD8	-1.184	Isoleucine Degradation I,Valine Degradation I
hsa-miR-196b_st	miR-196a-5p (and other miRNAs w/seed AGGUAGU)	1.595	TargetScan Human	Moderate (predicted)	ATRNL1	ATRNL1	-1.366
hsa-miR-196b_st	miR-196a-5p (and other miRNAs w/seed AGGUAGU)	1.595	TargetScan Human	Moderate (predicted)	DCLRE1C	DCLRE1C	-1.697	DNA Double-Strand Break Repair by Non-Homologous End Joining,Primary Immunodeficiency Signaling
hsa-miR-196b_st	miR-196a-5p (and other miRNAs w/seed AGGUAGU)	1.595	TargetScan Human	Moderate (predicted)	DERL2	DERL2	-1.76
hsa-miR-196b_st	miR-196a-5p (and other miRNAs w/seed AGGUAGU)	1.595	TargetScan Human	Moderate (predicted)	GDNF	GDNF	-1.16	Amyotrophic Lateral Sclerosis Signaling,GDNF Family Ligand-Receptor Interactions,PEDF Signaling,Thyroid Cancer Signaling
hsa-miR-196b_st	miR-196a-5p (and other miRNAs w/seed AGGUAGU)	1.595	TargetScan Human	Moderate (predicted)	IL18BP	IL18BP	-1.22
hsa-miR-196b_st	miR-196a-5p (and other miRNAs w/seed AGGUAGU)	1.595	TargetScan Human	Moderate (predicted)	KCNK6	KCNK6	-1.364
hsa-miR-196b_st	miR-196a-5p (and other miRNAs w/seed AGGUAGU)	1.595	TargetScan Human	Moderate (predicted)	PDCL	PDCL	-1.124
hsa-miR-196b_st	miR-196a-5p (and other miRNAs w/seed AGGUAGU)	1.595	TargetScan Human	Moderate (predicted)	PEG10	PEG10	-1.114
hsa-miR-196b_st	miR-196a-5p (and other miRNAs w/seed AGGUAGU)	1.595	TargetScan Human	Moderate (predicted)	PLEKHA8	PLEKHA8	-1.14
hsa-miR-196b_st	miR-196a-5p (and other miRNAs w/seed AGGUAGU)	1.595	TargetScan Human	Moderate (predicted)	SLC25A20	SLC25A20	-1.291
hsa-miR-196b_st	miR-196a-5p (and other miRNAs w/seed AGGUAGU)	1.595	TargetScan Human	Moderate (predicted)	ZNF655	ZNF655	-1.419
ID	Symbol	Expr Fold Change	Source	Confidence	ID	Symbol	Expr Fold Change	Pathway
hsa-miR-582-5p_st	miR-582-5p (miRNAs w/seed UACAGUU)	-1.316	TargetScan Human	Moderate (predicted)	CCNJ	CCNJ	1.142
hsa-miR-582-5p_st	miR-582-5p (miRNAs w/seed UACAGUU)	-1.316	TargetScan Human	Moderate (predicted)	MFAP3L	MFAP3L	1.309
hsa-miR-582-5p_st	miR-582-5p (miRNAs w/seed UACAGUU)	-1.316	TargetScan Human	Moderate (predicted)	MPZL2	MPZL2	1.239
hsa-miR-582-5p_st	miR-582-5p (miRNAs w/seed UACAGUU)	-1.316	TargetScan Human	Moderate (predicted)	RGS7	RGS7	1.294	cAMP-mediated signaling,G-Protein Coupled Receptor Signaling,Gαi Signaling,Gαq Signaling
ID	Symbol	Expr Fold Change	Source	Confidence	ID	Symbol	Expr Fold Change
hsa-miR-548d-5p_st	miR-548h-5p (and other miRNAs w/seed AAAGUAA)	-1.517	TargetScan Human	Moderate (predicted)	IMPG1	IMPG1	1.463
hsa-miR-548d-5p_st	miR-548h-5p (and other miRNAs w/seed AAAGUAA)	-1.517	TargetScan Human	Moderate (predicted)	RHOT1	RHOT1	1.22	Actin Nucleation by ARP-WASP Complex,Cardiac Hypertrophy Signaling,Cholecystokinin/Gastrin-mediated Signaling,Colorectal Cancer Metastasis Signaling,CXCR4 Signaling,Germ Cell-Sertoli Cell Junction Signaling,Glioblastoma Multiforme Signaling,Glioma Invasiveness Signaling,Gαq Signaling,HMGB1 Signaling,IL-8 Signaling,ILK Signaling,Integrin Signaling,Molecular Mechanisms of Cancer,mTOR Signaling,Phag…
