# Supplementary material for: Effect of endurance exercise on microRNAs in myositis skeletal muscle—A randomized controlled study
Source: PLoS One. 2017 Aug 22;12(8):e0183292. doi: 10.1371/journal.pone.0183292 (PMC5568726; doi:10.1371/journal.pone.0183292)
Supplement: S4 Table — This table shows the full data set of protein changes that were identified by mass spectrometry. (CSV) [file pone.0183292.s004.csv]

Supplementary Table 4: Altered proteins after endurance exercise
			Fold Change
locus	description	Total PC	Patient 1	Patient 2	Patient 3	AVERAGE
P14618	Pyruvate kinase PKM OS=Homo sapiens GN=PKM PE=1 SV=4	270	1.65	2.06	1.94	1.9
P06576	ATP synthase subunit beta, mitochondrial OS=Homo sapiens GN=ATP5B PE=1 SV=3	134	1.85	2.46	1.75	2
P25705	ATP synthase subunit alpha, mitochondrial OS=Homo sapiens GN=ATP5A1 PE=1 SV=1	113	1.72	2.23	1.71	1.9
P38646	Stress-70 protein, mitochondrial OS=Homo sapiens GN=HSPA9 PE=1 SV=2	97	1.5	1.77	1.7	1.7
P06733	Alpha-enolase OS=Homo sapiens GN=ENO1 PE=1 SV=2	97	2.97	2.36	1.76	2.36
P07237	Protein disulfide-isomerase OS=Homo sapiens GN=P4HB PE=1 SV=3	85	3	1.5	3.2	2.6
Q9UKX2	Myosin-2 OS=Homo sapiens GN=MYH2 PE=1 SV=1	75	1.7	1.6	1.7	1.7
P06744	Glucose-6-phosphate isomerase OS=Homo sapiens GN=GPI PE=1 SV=4	59	1.51	1.8	1.6	1.64
P48735	Isocitrate dehydrogenase [NADP], mitochondrial OS=Homo sapiens GN=IDH2 PE=1 SV=2	57	2.1	2.18	1.52	1.9
P22695	Cytochrome b-c1 complex subunit 2, mitochondrial OS=Homo sapiens GN=UQCRC2 PE=1 SV=3	54	1.58	2.46	1.71	1.9
P17174	Aspartate aminotransferase, cytoplasmic OS=Homo sapiens GN=GOT1 PE=1 SV=3	54	1.75	2.07	1.62	1.81
P49748	Very long-chain specific acyl-CoA dehydrogenase, mitochondrial OS=Homo sapiens GN=ACADVL PE=1 SV=1	48	1.6	2.6	1.61	1.9
O75390	Citrate synthase, mitochondrial OS=Homo sapiens GN=CS PE=1 SV=2	43	1.83	2.36	1.62	1.9
P20674	Cytochrome c oxidase subunit 5A, mitochondrial OS=Homo sapiens GN=COX5A PE=1 SV=2	42	2.21	2.37	1.74	2.1
P00505	Aspartate aminotransferase, mitochondrial OS=Homo sapiens GN=GOT2 PE=1 SV=3	40	2.17	2.47	1.52	2.1
P28331	NADH-ubiquinone oxidoreductase 75 kDa subunit, mitochondrial OS=Homo sapiens GN=NDUFS1 PE=1 SV=3	37	2.09	2.1	1.79	2
Q16891	MICOS complex subunit MIC60 OS=Homo sapiens GN=IMMT PE=1 SV=1	34	2.37	2.81	1.69	2.3
P29966	Myristoylated alanine-rich C-kinase substrate OS=Homo sapiens GN=MARCKS PE=1 SV=4	34	2.7	2.5	1.7	2.3
P06753	Tropomyosin alpha-3 chain OS=Homo sapiens GN=TPM3 PE=1 SV=2	34	1.6	1.9	1.5	1.6
P30049	ATP synthase subunit delta, mitochondrial OS=Homo sapiens GN=ATP5D PE=1 SV=2	29	1.78	2.53	1.72	2
P99999	Cytochrome c OS=Homo sapiens GN=CYCS PE=1 SV=2	27	1.94	2.46	1.54	2
P00338	L-lactate dehydrogenase A chain OS=Homo sapiens GN=LDHA PE=1 SV=2	27	1.85	1.56	1.87	1.76
P24539	ATP synthase F(0) complex subunit B1, mitochondrial OS=Homo sapiens GN=ATP5F1 PE=1 SV=2	26	1.82	1.63	1.84	1.8
P67809	Nuclease-sensitive element-binding protein 1 OS=Homo sapiens GN=YBX1 PE=1 SV=3	25	1.5	1.5	2	1.7
P31930	Cytochrome b-c1 complex subunit 1, mitochondrial OS=Homo sapiens GN=UQCRC1 PE=1 SV=3	23	1.66	2.33	1.73	1.9
P13804	Electron transfer flavoprotein subunit alpha, mitochondrial OS=Homo sapiens GN=ETFA PE=1 SV=1	22	3.38	2.42	1.52	2.4
P11217	Glycogen phosphorylase, muscle form OS=Homo sapiens GN=PYGM PE=1 SV=6	22	1.72	2.95	2.63	2.43
Q02878	60S ribosomal protein L6 OS=Homo sapiens GN=RPL6 PE=1 SV=3	22	3.3	1.5	2.8	2.5
O75489	NADH dehydrogenase [ubiquinone] iron-sulfur protein 3, mitochondrial OS=Homo sapiens GN=NDUFS3 PE=1 SV=1	20	1.85	2.22	2.72	2.3
O43707	Alpha-actinin-4 OS=Homo sapiens GN=ACTN4 PE=1 SV=2	20	2.3	3	1.6	2.3
Q96HC4	PDZ and LIM domain protein 5 OS=Homo sapiens GN=PDLIM5 PE=1 SV=5	20	8.4	1.6	16.1	8.7
P02452	Collagen alpha-1(I) chain OS=Homo sapiens GN=COL1A1 PE=1 SV=5	18	1.8	1.9	14.3	6
P27695	DNA-(apurinic or apyrimidinic site) lyase OS=Homo sapiens GN=APEX1 PE=1 SV=2	17	2.1	3.8	2.2	2.7
P40123	Adenylyl cyclase-associated protein 2 OS=Homo sapiens GN=CAP2 PE=1 SV=1	16	2.13	1.52	1.63	1.76
P10916	Myosin regulatory light chain 2, ventricular/cardiac muscle isoform OS=Homo sapiens GN=MYL2 PE=1 SV=3	16	2.4	2.6	3.4	2.8
P02768	Serum albumin OS=Homo sapiens GN=ALB PE=1 SV=2	15	0.516033254	0.098913693	0.230688248	0.28
P10606	Cytochrome c oxidase subunit 5B, mitochondrial OS=Homo sapiens GN=COX5B PE=1 SV=2	14	2.1	2.32	1.83	2.1
P18859	ATP synthase-coupling factor 6, mitochondrial OS=Homo sapiens GN=ATP5J PE=1 SV=1	13	1.83	2.4	2.2	2.1
P31937	3-hydroxyisobutyrate dehydrogenase, mitochondrial OS=Homo sapiens GN=HIBADH PE=1 SV=2	12	2.37	1.98	1.57	2
O43181	NADH dehydrogenase [ubiquinone] iron-sulfur protein 4, mitochondrial OS=Homo sapiens GN=NDUFS4 PE=1 SV=1	12	1.92	2.51	2.73	2.4
P13807	Glycogen [starch] synthase, muscle OS=Homo sapiens GN=GYS1 PE=1 SV=2	10	1.78	2.61	1.51	1.97
P29401	Transketolase OS=Homo sapiens GN=TKT PE=1 SV=3	10	0.19	0.33	0.05	0.19
O75964	ATP synthase subunit g, mitochondrial OS=Homo sapiens GN=ATP5L PE=1 SV=3	9	1.63	1.6	1.94	1.7
Q9UIJ7	GTP:AMP phosphotransferase AK3, mitochondrial OS=Homo sapiens GN=AK3 PE=1 SV=4	9	1.94	2.11	1.53	1.9
